# Supplementary material for: Performance and hypothetical clinical impact of an mNGS-based machine learning model for antimicrobial susceptibility prediction of five ESKAPEE bacteria
Source: Microbiol Spectr. 2025 Apr 17;13(6):e02592-24. doi: 10.1128/spectrum.02592-24 (PMC12131724; doi:10.1128/spectrum.02592-24)
Supplement: Supplemental Tables — Tables S1 to S5. [file spectrum.02592-24-s0002.xlsx]

## Sheet: sTable 1
	Supplementary Table 1. Performance of mNGS-based AST
	Bacteria	Antibacterials	True resistance (n)	Major Error (n)	Unpredicted-S (n)	True susceptibility (n)	Very Major Error (n)	Unpredicted-R/I (n)	VME-rate	ME-rate	Accuracy	Positive Predictive Value	Negative Predictive Value	Predictable ratio
														Overall	In R/I-Samples	In S-Samples
	Acinetobacter baumannii	Ampicillin/Sulbactam	23	0	0	0	1	15	0.0416667	/	0.9583	1	0	0.615385	0.615385	/
		Piperacillin/Tazobactam	38	0	0	0	0	1	0	/	1	1	/	0.974359	0.974359	/
		Ceftazidime	38	0	1	0	0	0	0	/	1	1	/	0.974359	1	0
		Cefoperazone/Sulbactam	32	6	0	1	0	0	0	0.857143	0.8462	0.842105	1	1	1	1
		Cefepime	38	0	1	0	0	0	0	/	1	1	/	0.974359	1	0
		Imipenem	38	0	0	0	0	1	0	/	1	1	/	0.974359	0.974359	/
		Meropenem	38	0	0	0	0	1	0	/	1	1	/	0.974359	0.974359	/
		Amikacin	29	5	4	0	0	1	0	1	0.8529	0.852941	/	0.871795	0.966667	0.555556
		Tobramycin	32	2	1	3	0	1	0	0.4	0.945946	0.941176	1	0.948718	0.969697	0.833333
		Doxycycline	26	1	2	0	6	4	0.1875	1	0.7879	0.962963	0	0.846154	0.888889	0.333333
		Minocycline	9	3	16	0	0	11	0	1	0.75	0.75	/	0.307692	0.45	0.157895
		Ciprofloxacin	35	0	0	0	0	4	0	/	1	1	/	0.897436	0.897436	/
		Levofloxacin	35	0	0	0	0	4	0	/	1	1	/	0.897436	0.897436	/
		Colistin	0	0	39	0	0	0	/	/	/	/	/	0	/	0
		Trimethoprim/Sulfamethoxazole	15	3	18	0	0	3	0	1	0.8333	0.833333	/	0.461538	0.833333	0.142857
		Overall	426	20	82	4	7	46	0.0161663	0.833333	0.940919	0.955157	0.363636	0.781197	0.903967	0.226415
	Klebsiella pneumoniae	Piperacilin/Tazobactam	26	0	3	0	0	7	0	/	1	1	/	0.722222	0.787879	0
		Ceftazidime	31	0	3	0	0	2	0	/	1	1	/	0.861111	0.939394	0
		Cefoperazone/Sulbactam	28	1	1	3	2	1	0.0666667	0.25	0.9118	0.965517	0.6	0.944444	0.967742	0.8
		Cefepime	27	0	0	4	1	4	0.0357143	0	0.9688	1	0.8	0.888889	0.875	1
		Aztreonam	29	0	3	0	0	4	0	/	1	1	/	0.805556	0.878788	0
		Imipenem	26	0	1	7	1	1	0.037037	0	0.9706	1	0.875	0.944444	0.964286	0.875
		Meropenem	26	0	1	7	1	1	0.037037	0	0.9706	1	0.875	0.944444	0.964286	0.875
		Amikacin	21	2	12	0	0	1	0	1	0.913	0.913043	/	0.638889	0.954545	0.142857
		Tobramycin	26	2	5	0	0	3	0	1	0.928571	0.928571	/	0.777778	0.896552	0.285714
		Ciprofloxacin	22	1	2	0	0	11	0	1	0.9565	0.956522	/	0.638889	0.666667	0.333333
		Levofloxacin	22	0	2	0	0	12	0	/	1	1	/	0.611111	0.647059	0
		Colistin	0	1	33	0	0	2	/	1	0	0	/	0.0277778	0	0.0294118
		Trimethoprim/Sulfamethoxazole	20	2	14	0	0	0	0	1	0.9091	0.909091	/	0.611111	1	0.125
		Overall	304	9	80	21	5	49	0.0161812	0.3	0.958702	0.971246	0.807692	0.724359	0.863128	0.272727
	Pseudomonas aeruginosa	Piperacillin/Tazobactam	1	0	13	0	0	6	0	/	1	1	/	0.05	0.142857	0
		Ceftazidime	2	0	14	0	0	4	0	/	1	1	/	0.1	0.333333	0
		Cefepime	1	1	12	0	0	6	0	1	0.5	0.5	/	0.1	0.142857	0.0769231
		Aztreonam	1	0	10	0	0	9	0	/	1	1	/	0.05	0.1	0
		Imipenem	4	1	9	0	0	6	0	1	0.8	0.8	/	0.25	0.4	0.1
		Meropenem	4	1	9	0	0	6	0	1	0.8	0.8	/	0.25	0.4	0.1
		Amikacin	0	0	3	14	3	0	1	0	0.8235	/	0.823529	0.85	1	0.823529
		Tobramycin	0	1	1	16	1	1	1	0.0588235	0.8889	0	0.941176	0.9	0.5	0.944444
		Ciprofloxacin	3	0	7	5	2	3	0.4	0	0.8	1	0.714286	0.5	0.625	0.416667
		Levofloxacin	3	0	11	0	0	6	0	/	1	1	/	0.15	0.333333	0
		Overall	19	4	89	35	6	47	0.24	0.102564	0.84375	0.826087	0.853659	0.32	0.347222	0.304688
	Escherichia coli	Ampicillin	4	0	0	0	0	3	0	/	1	1	/	0.571429	0.571429	/
		Ampicillin/Sulbactam	4	1	1	0	0	1	0	1	0.75	0.8	/	0.714286	0.8	0.5
		Piperacilin/Tazobactam	2	0	4	0	0	1	0	/	1	1	/	0.285714	0.666667	0
		Cefazolin	5	0	0	0	0	2	0	/	1	1	/	0.714286	0.714286	/
		Ceftazidime	3	0	2	1	0	1	0	0	1	1	1	0.571429	0.75	0.333333
		Cefepime	2	0	0	1	0	4	0	0	1	1	1	0.428571	0.333333	1
		Aztreonam	3	0	3	0	0	1	0	/	1	1	/	0.428571	0.75	0
		Imipenem	0	2	3	2	0	0	/	0.5	0.5	0	1	0.571429	/	0.571429
		Meropenem	0	2	3	2	0	0	/	0.5	0.5	0	1	0.571429	/	0.571429
		Amikacin	1	0	3	3	0	0	0	0	1	1	1	0.571429	1	0.5
		Tobramycin	3	0	2	2	0	0	0	0	1	1	1	0.714286	1	0.5
		Ciprofloxacin	4	0	2	0	0	1	0	/	1	1	/	0.571429	0.8	0
		Levofloxacin	4	0	0	0	0	3	0	/	1	1	/	0.571429	0.571429	/
		Colistin	0	0	3	4	0	0	/	0	1	/	1	0.571429	/	0.571429
		Trimethoprim/Sulfamethoxazole	4	0	2	1	0	0	0	0	1	1	1	0.714286	1	0.333333
		Overall	39	5	28	16	0	17	0	0.238095	0.916667	0.886364	1	0.571429	0.696429	0.428571
	Staphylococcus aureus	Penicillin	9	1	0	0	0	1	0	1	0.9	0.9	/	0.909091	0.9	1
		Oxacillin	5	0	1	4	0	1	0	0	1	1	1	0.818182	0.833333	0.8
		Gentamicin	0	0	4	5	0	2	/	0	1	/	1	0.454545	0	0.555556
		Erythromycin	10	1	0	0	0	0	0	1	0.9091	0.909091	/	1	1	1
		Clindamycin	9	2	0	0	0	0	0	1	0.8182	0.818182	/	1	1	1
		Tetracycline	0	0	3	4	0	4	/	0	1	/	1	0.363636	0	0.571429
		Ciprofloxacin	1	0	4	6	0	0	0	0	1	1	1	0.636364	1	0.6
		Levofloxacin	0	1	4	6	0	0	/	0.142857	0.8571	0	1	0.636364	/	0.636364
		Vancomycin	0	0	4	7	0	0	/	0	1	/	1	0.636364	/	0.636364
		Overall	34	5	20	32	0	8	0	0.135135	0.929577	0.871795	1	0.717172	0.809524	0.649123
	Overall	Overall	822	43	299	108	18	167	0.0214286	0.284768	0.938446	0.950289	0.857143	0.680165	0.834161	0.335556

## Sheet: sTable 2
	Supplementray Table 2. Detected AMR Features
	Patient ID	Total clean reads (n)	Possible pathogens detected by mNGS (read numbuer, n)	Bacteria	Genome coverage (%)	Antibacterials	Detected AMR features (coeffcient)	mNGS-based AST Results	Culture-based AST Results	Consistence	Detailed Culture-based AST Results [Minimum Inhibitory Concentration (μg/mL) or Inhibition Zone Diameter (mm)]
	P001	41551489	Acinetobacter baumannii 47836 Chryseobacterium indologenes 18190 Klebsiella pneumoniae 9042	Acinetobacter baumannii	50.2627% (2005694/3990425)	Cefoperazone/Sulbactam	OXA-23;TEM-198-like	R-predicted	R	Yes	＞=64.0
						Piperacilin/Tazobactam	OXA-23;ADC-30-like	R-predicted	R	Yes	＞=128.0
						Ampicillin/Sulbactam	OXA-23;TEM-198-like;ADC-30-like	R-predicted	R	Yes	64
						Imipenem	OXA-23;ADC-30-like	R-predicted	R	Yes	＞=16.0
						Meropenem	OXA-23;ADC-30-like	R-predicted	R	Yes	＞=16.0
						Ceftazidime	OXA-23;ADC-30-like	R-predicted	R	Yes	＞=64.0
						Cefepime	OXA-23;ADC-30-like	R-predicted	R	Yes	＞=32.0
						Ciprofloxacin	AB_parC:251(C->T);AB_gyrA:242(C->T)	R-predicted	R	Yes	＞=4.0
						Levofloxacin	AB_parC:251(C->T);AB_gyrA:242(C->T)	R-predicted	R	Yes	＞=8.0
						Amikacin	armA	R-predicted	R	Yes	64
						Tobramycin	armA	R-predicted	R	Yes	＞=16.0
						Trimethoprim/Sulfamethoxazole	sul1	R-predicted	R	Yes	＞=16/304
						Doxycycline	ND	Unpredicted	S	Unknown	1
						Minocycline	ND	Unpredicted	S	Unknown	＜=1.0
						Colistin	ND	Unpredicted	S	Unknown	1
	P002	24477244	Acinetobacter baumannii 47836 Chryseobacterium indologenes 18190 Klebsiella pneumoniae 9043	Acinetobacter baumannii	80.2582% (3202643/3990425)	Cefoperazone/Sulbactam	OXA-23	R-predicted	R	Yes	＞=64.0
						Piperacilin/Tazobactam	OXA-23;ADC-30;ADC-25	R-predicted	R	Yes	＞=128.0
						Ampicillin/Sulbactam	OXA-23;ADC-30	R-predicted	R	Yes	6
						Imipenem	OXA-23;ADC-223	R-predicted	R	Yes	＞=16.0
						Meropenem	OXA-23;ADC-100	R-predicted	R	Yes	＞=16.0
						Ceftazidime	OXA-23;ADC-30;ADC-25;ADC-100	R-predicted	R	Yes	＞=64.0
						Cefepime	OXA-23;ADC-30;ADC-223;ADC-25;ADC-100	R-predicted	R	Yes	16
						Ciprofloxacin	AB_gyrA:242(C->T);AB_parC:251(C->T)	R-predicted	R	Yes	＞=4.0
						Levofloxacin	AB_gyrA:242(C->T);AB_parC:251(C->T)	R-predicted	R	Yes	＞=8.0
						Amikacin	armA	R-predicted	R	Yes	6
						Tobramycin	aadA1-pm;AAC(6')-Ib7;armA	R-predicted	R	Yes	＞=16.0
						Trimethoprim/Sulfamethoxazole	sul1	R-predicted	R	Yes	＞=16/304
						Doxycycline	AB_DOX_gpa_M6	R-predicted	S	No	1
						Minocycline	ND	Unpredicted	S	Unknown	2
						Colistin	ND	Unpredicted	S	Unknown	＜=0.5
	P003	21482878	Acinetobacter baumannii 47836 Chryseobacterium indologenes 18190 Klebsiella pneumoniae 9044	Acinetobacter baumannii	81.1353% (3237645/3990425)	Cefoperazone/Sulbactam	OXA-23;TEM-198-like	R-predicted	R	Yes	＞=64.0
						Piperacilin/Tazobactam	OXA-23;ADC-30	R-predicted	R	Yes	＞=128.0
						Ampicillin/Sulbactam	OXA-23;ADC-30;TEM-198-like	R-predicted	R	Yes	6
						Imipenem	OXA-23;ADC-223	R-predicted	R	Yes	＞=16.0
						Meropenem	OXA-23;ADC-100	R-predicted	R	Yes	＞=16.0
						Ceftazidime	OXA-23;ADC-30;ADC-100	R-predicted	R	Yes	＞=64.0
						Cefepime	OXA-23;ADC-30;ADC-223;ADC-100	R-predicted	R	Yes	16
						Ciprofloxacin	AB_gyrA:242(C->T);AB_parC:251(C->T)	R-predicted	R	Yes	＞=4.0
						Levofloxacin	AB_gyrA:242(C->T);AB_parC:251(C->T)	R-predicted	R	Yes	＞=8.0
						Amikacin	armA	R-predicted	R	Yes	64
						Tobramycin	armA	R-predicted	R	Yes	16
						Trimethoprim/Sulfamethoxazole	sul2	R-predicted	R	Yes	＞=16/304
						Doxycycline	AB_DOX_gpa_M1	R-predicted	R	Yes	＞=16.0
						Minocycline	AB_MNO_var_M2:266(C->T)	R-predicted	S	No	4
						Colistin	ND	Unpredicted	S	Unknown	＜=0.5
	P004	14035521	Acinetobacter baumannii 47836 Chryseobacterium indologenes 18190 Klebsiella pneumoniae 9045	Acinetobacter baumannii	81.7469% (3262047/3990425)	Cefoperazone/Sulbactam	OXA-23	R-predicted	R	Yes	32
						Piperacilin/Tazobactam	OXA-23;ADC-73	R-predicted	R	Yes	＞=128.0
						Ampicillin/Sulbactam	OXA-23;ADC-73	R-predicted	R	Yes	6
						Imipenem	OXA-23;ADC-73	R-predicted	R	Yes	＞=16.0
						Meropenem	OXA-23;ADC-73	R-predicted	R	Yes	＞=16.0
						Ceftazidime	OXA-23;ADC-73	R-predicted	R	Yes	＞=64.0
						Cefepime	OXA-23;ADC-73	R-predicted	R	Yes	＞=32.0
						Ciprofloxacin	AB_gyrA:242(C->T);AB_parC:251(C->T)	R-predicted	R	Yes	＞=4.0
						Levofloxacin	AB_gyrA:242(C->T);AB_parC:251(C->T)	R-predicted	R	Yes	4
						Amikacin	armA	R-predicted	R	Yes	64
						Tobramycin	armA	R-predicted	R	Yes	＞=16.0
						Trimethoprim/Sulfamethoxazole	ND	Unpredicted	S	Unknown	＜=1/19
						Doxycycline	ND	S-predicted	R	No	＞=16.0
						Minocycline	ND	Unpredicted	S	Unknown	4
						Colistin	ND	Unpredicted	S	Unknown	＜=0.5
	P005	65245079	Acinetobacter baumannii 47836 Chryseobacterium indologenes 18190 Klebsiella pneumoniae 9046	Acinetobacter baumannii	1.7542% (70002/3990425)	Cefoperazone/Sulbactam	OXA-23 family;TEM-198-like	R-predicted	R	Yes	＞=64.0
						Piperacilin/Tazobactam	OXA-23 family	R-predicted	R	Yes	＞=128.0
						Ampicillin/Sulbactam	OXA-23 family;TEM-198-like	R-predicted	R	Yes	6
						Imipenem	OXA-23 family	R-predicted	R	Yes	＞=16.0
						Meropenem	OXA-23 family	R-predicted	R	Yes	＞=16.0
						Ceftazidime	OXA-23 family	R-predicted	R	Yes	＞=64.0
						Cefepime	OXA-23 family	R-predicted	R	Yes	＞=32.0
						Ciprofloxacin	ND	Unpredicted	R	Unknown	＞=4.0
						Levofloxacin	ND	Unpredicted	R	Unknown	＞=8.0
						Amikacin	ND	Unpredicted	S	Unknown	8
						Tobramycin	ND	Unpredicted	R	Unknown	＞=16.0
						Trimethoprim/Sulfamethoxazole	ND	Unpredicted	S	Unknown	＜=1/19
						Doxycycline	ND	Unpredicted	R	Unknown	＞=16.0
						Minocycline	ND	Unpredicted	S	Unknown	4
						Colistin	ND	Unpredicted	S	Unknown	＜=0.5
	P006	29557571	Acinetobacter baumannii 47836 Chryseobacterium indologenes 18190 Klebsiella pneumoniae 9047	Acinetobacter baumannii	79.4626% (3170896/3990425)	Cefoperazone/Sulbactam	OXA-23	R-predicted	S	No	16
						Piperacilin/Tazobactam	OXA-23;ADC-73	R-predicted	R	Yes	＞=128.0
						Ampicillin/Sulbactam	OXA-23;ADC-73	R-predicted	R	Yes	6
						Imipenem	OXA-23;ADC-73	R-predicted	R	Yes	＞=16.0
						Meropenem	OXA-23;ADC-73	R-predicted	R	Yes	＞=16.0
						Ceftazidime	OXA-23;ADC-73	R-predicted	R	Yes	＞=64.0
						Cefepime	OXA-23;ADC-73	R-predicted	R	Yes	16
						Ciprofloxacin	AB_gyrA:242(C->T);AB_parC:251(C->T)	R-predicted	R	Yes	＞=4.0
						Levofloxacin	AB_gyrA:242(C->T);AB_parC:251(C->T)	R-predicted	R	Yes	＞=8.0
						Amikacin	ND	Unpredicted	S	Unknown	＜=2.0
						Tobramycin	ND	S-predicted	S	Yes	＜=1.0
						Trimethoprim/Sulfamethoxazole	ND	Unpredicted	S	Unknown	＜=1/19
						Doxycycline	ND	S-predicted	R	No	＞=16.0
						Minocycline	ND	Unpredicted	R	Unknown	＞=16.0
						Colistin	ND	Unpredicted	S	Unknown	＜=0.5
	P007	11202151	Acinetobacter baumannii 47836 Chryseobacterium indologenes 18190 Klebsiella pneumoniae 9048	Acinetobacter baumannii	82.7717% (3302943/3990425)	Cefoperazone/Sulbactam	OXA-23	R-predicted	R	Yes	＞=32.0
						Piperacilin/Tazobactam	OXA-23;ADC-73	R-predicted	R	Yes	＞=128.0
						Ampicillin/Sulbactam	OXA-23;ADC-73	R-predicted	R	Yes	6
						Imipenem	OXA-23;ADC-73	R-predicted	R	Yes	＞=16.0
						Meropenem	OXA-23;ADC-73	R-predicted	R	Yes	＞=16.0
						Ceftazidime	OXA-23;ADC-73	R-predicted	R	Yes	＞=64.0
						Cefepime	OXA-23;ADC-73	R-predicted	R	Yes	＞=32.0
						Ciprofloxacin	AB_gyrA:242(C->T);AB_parC:251(C->T)	R-predicted	R	Yes	＞=4.0
						Levofloxacin	AB_gyrA:242(C->T);AB_parC:251(C->T)	R-predicted	R	Yes	＞=8.0
						Amikacin	armA	R-predicted	R	Yes	64
						Tobramycin	armA	R-predicted	R	Yes	＞=16.0
						Trimethoprim/Sulfamethoxazole	sul2	R-predicted	R	Yes	＞=16/304
						Doxycycline	AB_DOX_gpa_M1	R-predicted	R	Yes	＞=16.0
						Minocycline	AB_MNO_gpa_M2	R-predicted	R	Yes	8
						Colistin	ND	Unpredicted	S	Unknown	＜=0.5
	P008	11843125	Acinetobacter baumannii 47836 Chryseobacterium indologenes 18190 Klebsiella pneumoniae 9049	Acinetobacter baumannii	79.2607% (3162838/3990425)	Cefoperazone/Sulbactam	OXA-23	R-predicted	R	Yes	＞=64.0
						Piperacilin/Tazobactam	OXA-23;ADC-73	R-predicted	R	Yes	＞=128.0
						Ampicillin/Sulbactam	OXA-23;ADC-73	R-predicted	R	Yes	6
						Imipenem	OXA-23;ADC-73	R-predicted	R	Yes	＞=16.0
						Meropenem	OXA-23;ADC-73	R-predicted	R	Yes	＞=16.0
						Ceftazidime	OXA-23;ADC-73	R-predicted	R	Yes	＞=64.0
						Cefepime	OXA-23;ADC-73	R-predicted	R	Yes	＞=32.0
						Ciprofloxacin	AB_gyrA:242(C->T);AB_parC:251(C->T)	R-predicted	R	Yes	＞=4.0
						Levofloxacin	AB_gyrA:242(C->T);AB_parC:251(C->T)	R-predicted	R	Yes	＞=8.0
						Amikacin	armA	R-predicted	R	Yes	64
						Tobramycin	armA	R-predicted	R	Yes	＞=16.0
						Trimethoprim/Sulfamethoxazole	sul1;sul2	R-predicted	R	Yes	＞=16/304
						Doxycycline	AB_DOX_gpa_M1	R-predicted	R	Yes	＞=16.0
						Minocycline	ND	Unpredicted	R	Unknown	8
						Colistin	ND	Unpredicted	S	Unknown	＜=0.5
	P009	7942320	Acinetobacter baumannii 47836 Chryseobacterium indologenes 18190 Klebsiella pneumoniae 9050	Acinetobacter baumannii	81.3271% (3245297/3990425)	Cefoperazone/Sulbactam	OXA-23	R-predicted	R	Yes	32
						Piperacilin/Tazobactam	OXA-23; ADC-73	R-predicted	R	Yes	>=128.0
						Ampicillin/Sulbactam	ND	Unpredicted	R	Unknown	6
						Imipenem	OXA-23; ADC-73	R-predicted	R	Yes	>=16.0
						Meropenem	OXA-23; ADC-73	R-predicted	R	Yes	>=16.0
						Ceftazidime	OXA-23; ADC-73	R-predicted	R	Yes	>=64.0
						Cefepime	OXA-23; ADC-73	R-predicted	R	Yes	>=32.0
						Ciprofloxacin	AB_gyrA:242(C->T); AB_parC:251(C->T)	R-predicted	R	Yes	>=4.0
						Levofloxacin	AB_gyrA:242(C->T); AB_parC:251(C->T)	R-predicted	R	Yes	>=8.0
						Amikacin	ND	Unpredicted	S	Unknown	<=2.0
						Tobramycin	ND	S-predicted	S	Yes	<=1.0
						Trimethoprim/Sulfamethoxazole	ND	Unpredicted	S	Unknown	<=1/19
						Doxycycline	ND	S-predicted	R	No	>=16.0
						Minocycline	ND	Unpredicted	R	Unknown	>=16.0
						Colistin	ND	Unpredicted	S	Unknown	2
	P010	14825991	Acinetobacter baumannii 47836 Chryseobacterium indologenes 18190 Klebsiella pneumoniae 9051	Acinetobacter baumannii	81.5413% (3253846/3990425)	Cefoperazone/Sulbactam	OXA-23	R-predicted	S	No	16
						Piperacilin/Tazobactam	OXA-23; ADC-73	R-predicted	R	Yes	>=128.0
						Ampicillin/Sulbactam	ND	Unpredicted	R	Unknown	6
						Imipenem	OXA-23; ADC-73	R-predicted	R	Yes	>=16.0
						Meropenem	OXA-23; ADC-73	R-predicted	R	Yes	>=16.0
						Ceftazidime	OXA-23; ADC-73	R-predicted	R	Yes	>=64.0
						Cefepime	OXA-23; ADC-73	R-predicted	R	Yes	16
						Ciprofloxacin	AB_gyrA:242(C->T); AB_parC:251(C->T)	R-predicted	R	Yes	>=4.0
						Levofloxacin	AB_gyrA:242(C->T); AB_parC:251(C->T)	R-predicted	R	Yes	4
						Amikacin	armA	R-predicted	R	Yes	64
						Tobramycin	armA; aadA1-pm-like	R-predicted	R	Yes	>=16.0
						Trimethoprim/Sulfamethoxazole	sul1	R-predicted	S	No	<=1/19
						Doxycycline	ND	S-predicted	R	No	>=16.0
						Minocycline	ND	Unpredicted	S	Unknown	4
						Colistin	ND	Unpredicted	S	Unknown	2
	P011	10882262	Acinetobacter baumannii 47836 Chryseobacterium indologenes 18190 Klebsiella pneumoniae 9052	Acinetobacter baumannii	75.7164% (3021406/3990425)	Cefoperazone/Sulbactam	OXA-23	R-predicted	S	No	16
						Piperacilin/Tazobactam	OXA-23; ADC-73	R-predicted	R	Yes	>=128.0
						Ampicillin/Sulbactam	ND	Unpredicted	R	Unknown	6
						Imipenem	OXA-23; ADC-73	R-predicted	R	Yes	>=16.0
						Meropenem	OXA-23; ADC-73	R-predicted	R	Yes	>=16.0
						Ceftazidime	OXA-23; ADC-73	R-predicted	R	Yes	>=64.0
						Cefepime	OXA-23; ADC-73	R-predicted	R	Yes	>=32.0
						Ciprofloxacin	AB_parC:251(C->T); AB_gyrA:242(C->T)	R-predicted	R	Yes	>=4.0
						Levofloxacin	AB_parC:251(C->T); AB_gyrA:242(C->T)	R-predicted	R	Yes	4
						Amikacin	armA	R-predicted	S	No	4
						Tobramycin	armA	R-predicted	R	Yes	>=16.0
						Trimethoprim/Sulfamethoxazole	sul1	R-predicted	S	No	<=1/19
						Doxycycline	ND	Unpredicted	R	Unknown	>=16.0
						Minocycline	ND	Unpredicted	S	Unknown	4
						Colistin	ND	Unpredicted	S	Unknown	2
	P012	9155246	Acinetobacter baumannii 47836 Chryseobacterium indologenes 18190 Klebsiella pneumoniae 9053	Acinetobacter baumannii	81.0284% (3233379/3990425)	Cefoperazone/Sulbactam	OXA-23	R-predicted	R	Yes	>=64.0
						Piperacilin/Tazobactam	OXA-23; ADC-73	R-predicted	R	Yes	>=128.0
						Ampicillin/Sulbactam	ND	Unpredicted	R	Unknown	6
						Imipenem	OXA-23; ADC-73	R-predicted	R	Yes	>=16.0
						Meropenem	OXA-23; ADC-73	R-predicted	R	Yes	>=16.0
						Ceftazidime	OXA-23; ADC-73	R-predicted	R	Yes	>=64.0
						Cefepime	OXA-23; ADC-73	R-predicted	R	Yes	>=32.0
						Ciprofloxacin	AB_gyrA:242(C->T); AB_parC:251(C->T)	R-predicted	R	Yes	>=4.0
						Levofloxacin	AB_gyrA:242(C->T); AB_parC:251(C->T)	R-predicted	R	Yes	>=8.0
						Amikacin	armA	R-predicted	R	Yes	64
						Tobramycin	AAC(6')-Ib7; aadA1-pm; armA	R-predicted	R	Yes	>=16.0
						Trimethoprim/Sulfamethoxazole	sul1	R-predicted	R	Yes	>=16/304
						Doxycycline	AB_DOX_gpa_M6; AB_DOX_gpa_M1	R-predicted	R	Yes	>=16.0
						Minocycline	AB_MNO_var_M2:266(C->T)	R-predicted	R	Yes	>=16.0
						Colistin	ND	Unpredicted	S	Unknown	<=0.5
	P013	23049101	Acinetobacter baumannii 47836 Chryseobacterium indologenes 18190 Klebsiella pneumoniae 9054	Acinetobacter baumannii	81.4106% (3248628/3990425)	Cefoperazone/Sulbactam	OXA-23	R-predicted	R	Yes	＞=64.0
						Piperacilin/Tazobactam	OXA-23;ADC-73	R-predicted	R	Yes	＞=128.0
						Ampicillin/Sulbactam	OXA-23;ADC-73	R-predicted	R	Yes	6
						Imipenem	OXA-23;ADC-73	R-predicted	R	Yes	＞=16.0
						Meropenem	OXA-23;ADC-73	R-predicted	R	Yes	＞=16.0
						Ceftazidime	OXA-23;ADC-73	R-predicted	R	Yes	＞=64.0
						Cefepime	OXA-23;ADC-73	R-predicted	R	Yes	＞=32.0
						Ciprofloxacin	AB_gyrA:242(C->T);AB_parC:251(C->T)	R-predicted	R	Yes	＞=4.0
						Levofloxacin	AB_gyrA:242(C->T);AB_parC:251(C->T)	R-predicted	R	Yes	＞=8.0
						Amikacin	armA	R-predicted	S	No	8
						Tobramycin	armA	R-predicted	R	Yes	＞=16.0
						Trimethoprim/Sulfamethoxazole	ND	Unpredicted	R	Unknown	＞=16/304
						Doxycycline	AB_DOX_gpa_M1	R-predicted	R	Yes	＞=16.0
						Minocycline	ND	Unpredicted	R	Unknown	8
						Colistin	ND	Unpredicted	S	Unknown	＜=0.5
	P014	20405742	Acinetobacter baumannii 47836 Chryseobacterium indologenes 18190 Klebsiella pneumoniae 9055	Acinetobacter baumannii	10.4181% (415725/3990425)	Cefoperazone/Sulbactam	TEM-198-like;OXA-23 family	R-predicted	R	Yes	＞=64.0
						Piperacilin/Tazobactam	ADC-73;OXA-23 family	R-predicted	R	Yes	＞=128.0
						Ampicillin/Sulbactam	TEM-198-like;ADC-73;OXA-23 family	R-predicted	R	Yes	6
						Imipenem	ADC-73;OXA-23 family	R-predicted	R	Yes	＞=16.0
						Meropenem	ADC-73;OXA-23 family	R-predicted	R	Yes	＞=16.0
						Ceftazidime	CTX-M-15-like;ADC-73;OXA-23 family	R-predicted	R	Yes	＞=64.0
						Cefepime	CTX-M-15-like;ADC-73;OXA-23 family	R-predicted	R	Yes	＞=32.0
						Ciprofloxacin	ND	Unpredicted	R	Unknown	＞=4.0
						Levofloxacin	ND	Unpredicted	R	Unknown	＞=8.0
						Amikacin	armA	R-predicted	R	Yes	64
						Tobramycin	armA	R-predicted	R	Yes	＞=16.0
						Trimethoprim/Sulfamethoxazole	ND	Unpredicted	S	Unknown	＜=1/19
						Doxycycline	AB_DOX_gpa_M1	R-predicted	R	Yes	＞=16.0
						Minocycline	ND	Unpredicted	R	Unknown	8
						Colistin	ND	Unpredicted	S	Unknown	＜=0.5
	P015	9236292	Acinetobacter baumannii 47836 Chryseobacterium indologenes 18190 Klebsiella pneumoniae 9056	Acinetobacter baumannii	81.8153% (3264779/3990425)	Cefoperazone/Sulbactam	OXA-23	R-predicted	R	Yes	32
						Piperacilin/Tazobactam	OXA-23; ADC-73	R-predicted	R	Yes	>=128.0
						Ampicillin/Sulbactam	ND	Unpredicted	R	Unknown	6
						Imipenem	OXA-23; ADC-73	R-predicted	R	Yes	>=16.0
						Meropenem	OXA-23; ADC-73	R-predicted	R	Yes	>=16.0
						Ceftazidime	OXA-23; ADC-73	R-predicted	R	Yes	>=64.0
						Cefepime	OXA-23; ADC-73	R-predicted	R	Yes	>=32.0
						Ciprofloxacin	AB_gyrA:242(C->T); AB_parC:251(C->T)	R-predicted	R	Yes	>=4
						Levofloxacin	AB_gyrA:242(C->T); AB_parC:251(C->T)	R-predicted	R	Yes	4
						Amikacin	armA	R-predicted	S	No	4
						Tobramycin	armA	R-predicted	R	Yes	>=16.0
						Trimethoprim/Sulfamethoxazole	sul2	R-predicted	R	Yes	>=16/304
						Doxycycline	AB_DOX_gpa_M1	R-predicted	R	Yes	>=16.0
						Minocycline	AB_MNO_gpa_M2	R-predicted	S	No	4
						Colistin	ND	Unpredicted	S	Unknown	<=0.5
	P016	22062053	Acinetobacter baumannii 47836 Chryseobacterium indologenes 18190 Klebsiella pneumoniae 9057	Acinetobacter baumannii	79.7945% (3184141/3990425)	Cefoperazone/Sulbactam	OXA-23	R-predicted	S	No	16
						Piperacilin/Tazobactam	OXA-23;ADC-73	R-predicted	R	Yes	＞=128.0
						Ampicillin/Sulbactam	OXA-23;ADC-73	R-predicted	R	Yes	8
						Imipenem	OXA-23;ADC-73	R-predicted	R	Yes	＞=16.0
						Meropenem	OXA-23;ADC-73	R-predicted	R	Yes	＞=16.0
						Ceftazidime	OXA-23;ADC-73	R-predicted	R	Yes	＞=64.0
						Cefepime	OXA-23;ADC-73	R-predicted	R	Yes	＞=32.0
						Ciprofloxacin	AB_gyrA:242(C->T);AB_parC:251(C->T)	R-predicted	R	Yes	＞=4.0
						Levofloxacin	AB_gyrA:242(C->T);AB_parC:251(C->T)	R-predicted	R	Yes	4
						Amikacin	armA	R-predicted	R	Yes	64
						Tobramycin	armA	R-predicted	R	Yes	＞=16.0
						Trimethoprim/Sulfamethoxazole	sul1	R-predicted	S	No	＜=1/19
						Doxycycline	ND	S-predicted	R	No	＞=16.0
						Minocycline	ND	Unpredicted	S	Unknown	2
						Colistin	ND	Unpredicted	S	Unknown	＜=0.5
	P017	16396000	Acinetobacter baumannii 47836 Chryseobacterium indologenes 18190 Klebsiella pneumoniae 9058	Acinetobacter baumannii	79.5336% (3173727/3990425)	Cefoperazone/Sulbactam	OXA-23	R-predicted	R	Yes	>=64.0
						Piperacilin/Tazobactam	OXA-23; ADC-73	R-predicted	R	Yes	>=128.0
						Ampicillin/Sulbactam	ND	Unpredicted	R	Unknown	6
						Imipenem	OXA-23; ADC-73	R-predicted	R	Yes	>=16.0
						Meropenem	OXA-23; ADC-73	R-predicted	R	Yes	>=16.0
						Ceftazidime	OXA-23; ADC-73	R-predicted	R	Yes	>=64.0
						Cefepime	OXA-23; ADC-73	R-predicted	R	Yes	>=32.0
						Ciprofloxacin	AB_gyrA:242(C->T); AB_parC:251(C->T)	R-predicted	R	Yes	>=4.0
						Levofloxacin	AB_gyrA:242(C->T); AB_parC:251(C->T)	R-predicted	R	Yes	>=8.0
						Amikacin	armA	R-predicted	R	Yes	64
						Tobramycin	armA	R-predicted	R	Yes	>=16.0
						Trimethoprim/Sulfamethoxazole	sul2	R-predicted	R	Yes	>=16/304
						Doxycycline	AB_DOX_gpa_M1	R-predicted	R	Yes	>=16.0
						Minocycline	AB_MNO_gpa_M2	R-predicted	R	Yes	8
						Colistin	ND	Unpredicted	S	Unknown	2
	P018	15100764	Acinetobacter baumannii 47836 Chryseobacterium indologenes 18190 Klebsiella pneumoniae 9059	Acinetobacter baumannii	76.5657% (3055295/3990425)	Cefoperazone/Sulbactam	OXA-23	R-predicted	R	Yes	32
						Piperacilin/Tazobactam	OXA-23; ADC-73	R-predicted	R	Yes	>=128.0
						Ampicillin/Sulbactam	ND	Unpredicted	R	Unknown	6
						Imipenem	OXA-23; ADC-73	R-predicted	R	Yes	>=16.0
						Meropenem	OXA-23; ADC-73	R-predicted	R	Yes	>=16.0
						Ceftazidime	OXA-23; ADC-73	R-predicted	R	Yes	>=64.0
						Cefepime	OXA-23; ADC-73	R-predicted	R	Yes	>=32.0
						Ciprofloxacin	AB_parC:251(C->T); AB_gyrA:242(C->T)	R-predicted	R	Yes	>=4.0
						Levofloxacin	AB_parC:251(C->T); AB_gyrA:242(C->T)	R-predicted	R	Yes	4
						Amikacin	armA	R-predicted	R	Yes	64
						Tobramycin	armA	R-predicted	R	Yes	>=16.0
						Trimethoprim/Sulfamethoxazole	ND	Unpredicted	S	Unknown	<=1/19
						Doxycycline	ND	Unpredicted	R	Unknown	>=16.0
						Minocycline	ND	Unpredicted	S	Unknown	4
						Colistin	ND	Unpredicted	S	Unknown	2
	P019	28561071	Acinetobacter baumannii 47836 Chryseobacterium indologenes 18190 Klebsiella pneumoniae 9060	Acinetobacter baumannii	82.4077% (3288416/3990425)	Cefoperazone/Sulbactam	OXA-23	R-predicted	R	Yes	＞=64.0
						Piperacilin/Tazobactam	OXA-23;ADC-30	R-predicted	R	Yes	＞=128.0
						Ampicillin/Sulbactam	OXA-23;ADC-30	R-predicted	R	Yes	6
						Imipenem	OXA-23;ADC-30	R-predicted	R	Yes	＞=16.0
						Meropenem	OXA-23;ADC-30	R-predicted	R	Yes	＞=16.0
						Ceftazidime	OXA-23;OXA-213 family;ADC-30	R-predicted	R	Yes	＞=64.0
						Cefepime	OXA-23;ADC-30	R-predicted	R	Yes	16
						Ciprofloxacin	AB_gyrA:242(C->T);AB_parC:251(C->T)	R-predicted	R	Yes	＞=4.0
						Levofloxacin	AB_gyrA:242(C->T);AB_parC:251(C->T)	R-predicted	R	Yes	4
						Amikacin	ND	Unpredicted	S	Unknown	＜=2.0
						Tobramycin	ND	S-predicted	S	Yes	＜=1.0
						Trimethoprim/Sulfamethoxazole	ND	Unpredicted	S	Unknown	＜=1/19
						Doxycycline	AB_DOX_gpa_M6;AB_DOX_gpa_M1	R-predicted	R	Yes	＞=16.0
						Minocycline	ND	Unpredicted	S	Unknown	4
						Colistin	ND	Unpredicted	S	Unknown	＜=0.5
	P020	15634170	Acinetobacter baumannii 47836 Chryseobacterium indologenes 18190 Klebsiella pneumoniae 9061	Acinetobacter baumannii	81.5808% (3255419/3990425)	Cefoperazone/Sulbactam	OXA-23;TEM-84	R-predicted	R	Yes	＞=64.0
						Piperacilin/Tazobactam	OXA-23;ADC-30	R-predicted	R	Yes	＞=128.0
						Ampicillin/Sulbactam	OXA-23;ADC-30;TEM-84	R-predicted	R	Yes	6
						Imipenem	OXA-23;ADC-30,ADC-73	R-predicted	R	Yes	＞=16.0
						Meropenem	OXA-23;ADC-73	R-predicted	R	Yes	＞=16.0
						Ceftazidime	OXA-23;ADC-73;ADC-30	R-predicted	R	Yes	＞=64.0
						Cefepime	OXA-23;ADC-73;ADC-30	R-predicted	R	Yes	16
						Ciprofloxacin	AB_gyrA:242(C->T);AB_parC:251(C->T)	R-predicted	R	Yes	＞=4.0
						Levofloxacin	AB_gyrA:242(C->T);AB_parC:251(C->T)	R-predicted	R	Yes	＞8.0
						Amikacin	armA	R-predicted	R	Yes	64
						Tobramycin	armA	R-predicted	R	Yes	＞=16.0
						Trimethoprim/Sulfamethoxazole	ND	Unpredicted	S	Unknown	＜=1/19
						Doxycycline	AB_DOX_gpa_M1	R-predicted	R	Yes	＞=16.0
						Minocycline	AB_MNO_var_M2:266(C->T)	R-predicted	R	Yes	＞=16.0
						Colistin	ND	Unpredicted	S	Unknown	＜=0.5
	P021	22501664	Acinetobacter baumannii 47836 Chryseobacterium indologenes 18190 Klebsiella pneumoniae 9062	Acinetobacter baumannii	82.1283% (3277269/3990425)	Cefoperazone/Sulbactam	OXA-23;TEM-84	R-predicted	R	Yes	＞=64.0
						Piperacilin/Tazobactam	OXA-23;ADC-30	R-predicted	R	Yes	＞=128.0
						Ampicillin/Sulbactam	OXA-23;TEM-84;ADC-30	R-predicted	R	Yes	6
						Imipenem	OXA-23;ADC-223	R-predicted	R	Yes	＞=16.0
						Meropenem	OXA-23;ADC-30,ADC-223	R-predicted	R	Yes	＞=16.0
						Ceftazidime	OXA-23;ADC-30	R-predicted	R	Yes	＞=64.0
						Cefepime	OXA-23;ADC-30;ADC-223	R-predicted	R	Yes	16
						Ciprofloxacin	AB_gyrA:242(C->T);AB_parC:251(C->T)	R-predicted	R	Yes	＞=4.0
						Levofloxacin	AB_gyrA:242(C->T);AB_parC:251(C->T)	R-predicted	R	Yes	＞8.0
						Amikacin	armA	R-predicted	R	Yes	64
						Tobramycin	armA	R-predicted	R	Yes	＞=16.0
						Trimethoprim/Sulfamethoxazole	ND	Unpredicted	S	Unknown	＜=1/19
						Doxycycline	AB_DOX_gpa_M1	R-predicted	R	Yes	＞=16.0
						Minocycline	AB_MNO_var_M2:266(C->T)	R-predicted	R	Yes	＞=16.0
						Colistin	ND	Unpredicted	S	Unknown	＜=0.5
	P022	14768925	Acinetobacter baumannii 47836 Chryseobacterium indologenes 18190 Klebsiella pneumoniae 9063	Acinetobacter baumannii	76.8529% (3066758/3990425)	Cefoperazone/Sulbactam	OXA-23	R-predicted	R	Yes	32
						Piperacilin/Tazobactam	OXA-23; ADC-73	R-predicted	R	Yes	>=128.0
						Ampicillin/Sulbactam	ND	Unpredicted	R	Unknown	11
						Imipenem	OXA-23; ADC-73	R-predicted	R	Yes	>=16.0
						Meropenem	OXA-23; ADC-73	R-predicted	R	Yes	>=16.0
						Ceftazidime	OXA-23; ADC-73	R-predicted	R	Yes	>=64.0
						Cefepime	OXA-23; ADC-73	R-predicted	R	Yes	>=32.0
						Ciprofloxacin	AB_parC:251(C->T); AB_gyrA:242(C->T)	R-predicted	R	Yes	>=4.0
						Levofloxacin	AB_parC:251(C->T); AB_gyrA:242(C->T)	R-predicted	R	Yes	>=8.0
						Amikacin	armA	R-predicted	R	Yes	64
						Tobramycin	armA	R-predicted	R	Yes	>=16.0
						Trimethoprim/Sulfamethoxazole	ND	Unpredicted	S	Unknown	<=1/19
						Doxycycline	AB_DOX_gpa_M1	R-predicted	R	Yes	≥16.0
						Minocycline	ND	Unpredicted	R	Unknown	8
						Colistin	ND	Unpredicted	S	Unknown	0.5
	P023	8351375	Acinetobacter baumannii 47836 Chryseobacterium indologenes 18190 Klebsiella pneumoniae 9064	Acinetobacter baumannii	68.0845% (2716859/3990425)	Cefoperazone/Sulbactam	OXA-23	R-predicted	R	Yes	>=64.0
						Piperacilin/Tazobactam	OXA-23; ADC-73	R-predicted	R	Yes	>=128.0
						Ampicillin/Sulbactam	ND	Unpredicted	R	Unknown	6
						Imipenem	OXA-23; ADC-73	R-predicted	R	Yes	>=16.0
						Meropenem	OXA-23; ADC-73	R-predicted	R	Yes	>=16.0
						Ceftazidime	OXA-23; ADC-73	R-predicted	R	Yes	>=64.0
						Cefepime	OXA-23; ADC-73	R-predicted	R	Yes	>=32.0
						Ciprofloxacin	AB_gyrA:242(C->T); AB_parC:251(C->T)	R-predicted	R	Yes	>=4.0
						Levofloxacin	AB_gyrA:242(C->T); AB_parC:251(C->T)	R-predicted	R	Yes	4
						Amikacin	armA	R-predicted	S	No	8
						Tobramycin	armA	R-predicted	R	Yes	>=16.0
						Trimethoprim/Sulfamethoxazole	ND	Unpredicted	S	Unknown	<=1/19
						Doxycycline	AB_DOX_gpa_M1	R-predicted	R	Yes	>=16.0
						Minocycline	ND	Unpredicted	R	Unknown	8
						Colistin	ND	Unpredicted	S	Unknown	<=0.5
	P024	9997086	Acinetobacter baumannii 47836 Chryseobacterium indologenes 18190 Klebsiella pneumoniae 9065	Acinetobacter baumannii	78.511% (3132922/3990425)	Cefoperazone/Sulbactam	OXA-23	R-predicted	R	Yes	＞=64.0
						Piperacilin/Tazobactam	OXA-23;ADC-73	R-predicted	R	Yes	＞=128.0
						Ampicillin/Sulbactam	OXA-23;ADC-73	R-predicted	R	Yes	6
						Imipenem	OXA-23;ADC-73	R-predicted	R	Yes	＞=16.0
						Meropenem	OXA-23;ADC-73	R-predicted	R	Yes	＞=16.0
						Ceftazidime	OXA-23;ADC-73;CTX-M-15	R-predicted	R	Yes	＞=64.0
						Cefepime	OXA-23;ADC-73;CTX-M-15	R-predicted	R	Yes	＞=32.0
						Ciprofloxacin	AB_parC:251(C->T);AB_gyrA:242(C->T)	R-predicted	R	Yes	＞=4.0
						Levofloxacin	AB_parC:251(C->T);AB_gyrA:242(C->T)	R-predicted	R	Yes	＞=8.0
						Amikacin	armA	R-predicted	R	Yes	64
						Tobramycin	AAC(3)-IIe;armA	R-predicted	R	Yes	＞=16.0
						Trimethoprim/Sulfamethoxazole	sul2	R-predicted	R	Yes	＞=16/304
						Doxycycline	AB_DOX_gpa_M1	R-predicted	R	Yes	＞=16.0
						Minocycline	ND	Unpredicted	R	Unknown	＞=16.0
						Colistin	ND	Unpredicted	S	Unknown	＜=0.5
	P025	34218202	Acinetobacter baumannii 47836 Chryseobacterium indologenes 18190 Klebsiella pneumoniae 9066	Acinetobacter baumannii	77.8141% (3105114/3990425)	Cefoperazone/Sulbactam	OXA-23	R-predicted	R	Yes	32
						Piperacilin/Tazobactam	OXA-23;ADC-73	R-predicted	R	Yes	＞=128.0
						Ampicillin/Sulbactam	OXA-23;ADC-73	R-predicted	R	Yes	6
						Imipenem	OXA-23;ADC-73	R-predicted	R	Yes	＞=16.0
						Meropenem	OXA-23;ADC-73	R-predicted	R	Yes	＞=16.0
						Ceftazidime	OXA-23;ADC-73	R-predicted	R	Yes	＞=64.0
						Cefepime	OXA-23;ADC-73	R-predicted	R	Yes	＞=32.0
						Ciprofloxacin	AB_gyrA:242(C->T);AB_parC:251(C->T)	R-predicted	R	Yes	＞=4.0
						Levofloxacin	AB_gyrA:242(C->T);AB_parC:251(C->T)	R-predicted	R	Yes	＞=8.0
						Amikacin	armA	R-predicted	R	Yes	64
						Tobramycin	armA	R-predicted	R	Yes	＞=16.0
						Trimethoprim/Sulfamethoxazole	ND	Unpredicted	S	Unknown	＜=1/19
						Doxycycline	ND	Unpredicted	R	Unknown	＞=16.0
						Minocycline	ND	Unpredicted	S	Unknown	4
						Colistin	ND	Unpredicted	S	Unknown	＜=0.5
	P026	37928170	Acinetobacter baumannii 47836 Chryseobacterium indologenes 18190 Klebsiella pneumoniae 9067	Acinetobacter baumannii	81.5518% (3254262/3990425)	Cefoperazone/Sulbactam	OXA-23	R-predicted	R	Yes	>=64
						Piperacilin/Tazobactam	OXA-23; ADC-73	R-predicted	R	Yes	>=128
						Ampicillin/Sulbactam	ND	Unpredicted	R	Unknown	6
						Imipenem	OXA-23; ADC-73	R-predicted	R	Yes	>=16
						Meropenem	OXA-23; ADC-73	R-predicted	R	Yes	>=16
						Ceftazidime	OXA-23; ADC-73	R-predicted	R	Yes	>=64
						Cefepime	OXA-23; ADC-73	R-predicted	R	Yes	>=32
						Ciprofloxacin	AB_gyrA:242(C->T); AB_parC:251(C->T)	R-predicted	R	Yes	>=4
						Levofloxacin	AB_gyrA:242(C->T); AB_parC:251(C->T)	R-predicted	R	Yes	>=8
						Amikacin	armA	R-predicted	R	Yes	64
						Tobramycin	armA	R-predicted	R	Yes	>=16
						Trimethoprim/Sulfamethoxazole	ND	Unpredicted	S	Unknown	<=1/19
						Doxycycline	AB_DOX_gpa_M1	R-predicted	R	Yes	>=16.0
						Minocycline	ND	Unpredicted	S	Unknown	4
						Colistin	ND	Unpredicted	S	Unknown	1
	P027	19759226	Acinetobacter baumannii 47836 Chryseobacterium indologenes 18190 Klebsiella pneumoniae 9068	Acinetobacter baumannii	80.5578% (3214599/3990425)	Cefoperazone/Sulbactam	OXA-23	R-predicted	R	Yes	＞=64.0
						Piperacilin/Tazobactam	OXA-23;ADC-73	R-predicted	R	Yes	＞=128.0
						Ampicillin/Sulbactam	OXA-23;ADC-73	R-predicted	R	Yes	6
						Imipenem	OXA-23;ADC-73	R-predicted	R	Yes	＞=16.0
						Meropenem	OXA-23;ADC-73	R-predicted	R	Yes	＞=16.0
						Ceftazidime	OXA-23;ADC-73	R-predicted	R	Yes	＞=64.0
						Cefepime	OXA-23;ADC-73	R-predicted	R	Yes	＞=32.0
						Ciprofloxacin	AB_gyrA:242(C->T);AB_parC:251(C->T)	R-predicted	R	Yes	＞=4.0
						Levofloxacin	AB_gyrA:242(C->T);AB_parC:251(C->T)	R-predicted	R	Yes	＞=8.0
						Amikacin	armA	R-predicted	R	Yes	64
						Tobramycin	armA	R-predicted	R	Yes	＞=16.0
						Trimethoprim/Sulfamethoxazole	ND	Unpredicted	S	Unknown	＜=1/19
						Doxycycline	AB_DOX_gpa_M1	R-predicted	R	Yes	＞=16.0
						Minocycline	ND	Unpredicted	R	Unknown	＞=16.0
						Colistin	ND	Unpredicted	S	Unknown	＜=0.5
	P028	21202643	Acinetobacter baumannii 47836 Chryseobacterium indologenes 18190 Klebsiella pneumoniae 9069	Acinetobacter baumannii	84.382% (3367199/3990425)	Cefoperazone/Sulbactam	OXA-23	R-predicted	R	Yes	＞=64.0
						Piperacilin/Tazobactam	OXA-23;ADC-73	R-predicted	R	Yes	＞=128.0
						Ampicillin/Sulbactam	OXA-23;ADC-73	R-predicted	R	Yes	6
						Imipenem	OXA-23;ADC-73	R-predicted	R	Yes	＞=16.0
						Meropenem	OXA-23;ADC-73	R-predicted	R	Yes	＞=16.0
						Ceftazidime	OXA-23;ADC-73	R-predicted	R	Yes	＞=64.0
						Cefepime	OXA-23;ADC-73	R-predicted	R	Yes	＞=32.0
						Ciprofloxacin	AB_gyrA:242(C->T);AB_parC:251(C->T)	R-predicted	R	Yes	＞=4.0
						Levofloxacin	AB_gyrA:242(C->T);AB_parC:251(C->T)	R-predicted	R	Yes	＞=8.0
						Amikacin	AAC(6')-Ib';armA	R-predicted	R	Yes	64
						Tobramycin	AAC(6')-Ib';armA	R-predicted	R	Yes	＞=16.0
						Trimethoprim/Sulfamethoxazole	sul1	R-predicted	R	Yes	＞=16/304
						Doxycycline	AB_DOX_gpa_M1;AB_DOX_gpa_M3	R-predicted	R	Yes	＞=16.0
						Minocycline	AB_MNO_var_M2:266(C->T)	R-predicted	S	No	4
						Colistin	ND	Unpredicted	S	Unknown	＜=0.5
	P029	29842072	Acinetobacter baumannii 47836 Chryseobacterium indologenes 18190 Klebsiella pneumoniae 9070	Acinetobacter baumannii	73.7462% (2848469/3862530)	Cefoperazone/Sulbactam	ND	S-predicted	S	Yes	＜=8.0
						Piperacilin/Tazobactam	ND	Unpredicted	R	Unknown	＞=128.0
						Ampicillin/Sulbactam	ND	S-predicted	R	No	6
						Imipenem	ND	Unpredicted	R	Unknown	＞=16.0
						Meropenem	ND	Unpredicted	R	Unknown	8
						Ceftazidime	ND	Unpredicted	S	Unknown	8
						Cefepime	ND	Unpredicted	S	Unknown	8
						Ciprofloxacin	ND	Unpredicted	R	Unknown	＞=4.0
						Levofloxacin	ND	Unpredicted	R	Unknown	＞=8.0
						Amikacin	ND	Unpredicted	R	Unknown	17
						Tobramycin	ND	Unpredicted	S	Unknown	＜=1.0
						Trimethoprim/Sulfamethoxazole	ND	Unpredicted	R	Unknown	8/125
						Doxycycline	ND	Unpredicted	S	Unknown	＜=0.5
						Minocycline	ND	Unpredicted	S	Unknown	＜=1.0
						Colistin	ND	Unpredicted	S	Unknown	＜=0.5
	P030	9577092	Acinetobacter baumannii 47836 Chryseobacterium indologenes 18190 Klebsiella pneumoniae 9071	Acinetobacter baumannii	82.3436% (3285861/3990425)	Cefoperazone/Sulbactam	OXA-23;TEM-84	R-predicted	R	Yes	＞=64.0
						Piperacilin/Tazobactam	OXA-23;ADC-30	R-predicted	R	Yes	＞=128.0
						Ampicillin/Sulbactam	OXA-23;ADC-30;TEM-84	R-predicted	R	Yes	6
						Imipenem	OXA-23;ADC-223	R-predicted	R	Yes	＞=16.0
						Meropenem	OXA-23;ADC-100	R-predicted	R	Yes	＞=16.0
						Ceftazidime	OXA-23;ADC-30;ADC-100	R-predicted	R	Yes	＞=64.0
						Cefepime	OXA-23;ADC-30;ADC-223;ADC-100	R-predicted	R	Yes	＞=32.0
						Ciprofloxacin	AB_gyrA:242(C->T);AB_parC:251(C->T)	R-predicted	R	Yes	＞=4.0
						Levofloxacin	AB_gyrA:242(C->T);AB_parC:251(C->T)	R-predicted	R	Yes	＞=8.0
						Amikacin	AAC(6')-Ib';armA	R-predicted	R	Yes	＞=64.0
						Tobramycin	aadA1-pm;AAC(6')-Ib';armA	R-predicted	R	Yes	＞=16.0
						Trimethoprim/Sulfamethoxazole	sul1	R-predicted	R	Yes	＞=16/304
						Doxycycline	AB_DOX_gpa_M6;AB_DOX_gpa_M1	R-predicted	R	Yes	＞=16.0
						Minocycline	ND	Unpredicted	S	Unknown	4
						Colistin	ND	Unpredicted	S	Unknown	＜=0.5
	P031	14923676	Acinetobacter baumannii 47836 Chryseobacterium indologenes 18190 Klebsiella pneumoniae 9072	Acinetobacter baumannii	81.9937% (3271896/3990425)	Cefoperazone/Sulbactam	OXA-23	R-predicted	R	Yes	＞=64.0
						Piperacilin/Tazobactam	OXA-23;ADC-73	R-predicted	R	Yes	＞=128.0
						Ampicillin/Sulbactam	OXA-23;ADC-73	R-predicted	R	Yes	6
						Imipenem	OXA-23;ADC-73	R-predicted	R	Yes	＞=16.0
						Meropenem	OXA-23;ADC-73	R-predicted	R	Yes	＞=16.0
						Ceftazidime	OXA-23;ADC-73	R-predicted	R	Yes	＞=64.0
						Cefepime	OXA-23;ADC-73	R-predicted	R	Yes	＞=32.0
						Ciprofloxacin	AB_gyrA:242(C->T);AB_parC:251(C->T)	R-predicted	R	Yes	＞=4.0
						Levofloxacin	AB_gyrA:242(C->T);AB_parC:251(C->T)	R-predicted	R	Yes	＞=8.0
						Amikacin	armA	R-predicted	R	Yes	＞=64.0
						Tobramycin	armA	R-predicted	R	Yes	＞=16.0
						Trimethoprim/Sulfamethoxazole	sul2	R-predicted	R	Yes	＞=16/304
						Doxycycline	AB_DOX_gpa_M1	R-predicted	R	Yes	＞=16.0
						Minocycline	AB_MNO_gpa_M2	R-predicted	R	Yes	8
						Colistin	ND	Unpredicted	S	Unknown	＜=0.5
	P032	8508556	Acinetobacter baumannii 47836 Chryseobacterium indologenes 18190 Klebsiella pneumoniae 9073	Acinetobacter baumannii	27.1181% (1082129/3990425)	Cefoperazone/Sulbactam	OXA-23 family	R-predicted	R	Yes	>=64.0
						Piperacilin/Tazobactam	OXA-23 family; ADC-78	R-predicted	R	Yes	>=128
						Ampicillin/Sulbactam	ND	Unpredicted	R	Unknown	6
						Imipenem	OXA-23 family; ADC-78	R-predicted	R	Yes	>=16
						Meropenem	OXA-23 family; ADC-78	R-predicted	R	Yes	>=16
						Ceftazidime	OXA-23 family; ADC-78	R-predicted	R	Yes	>=64.0
						Cefepime	OXA-23 family; ADC-78	R-predicted	R	Yes	>=32.0
						Ciprofloxacin	ND	Unpredicted	R	Unknown	>=4.0
						Levofloxacin	ND	Unpredicted	R	Unknown	4
						Amikacin	armA	R-predicted	R	Yes	64
						Tobramycin	aadA1-pm; armA	R-predicted	R	Yes	>=16.0
						Trimethoprim/Sulfamethoxazole	sul1	R-predicted	R	Yes	4
						Doxycycline	AB_DOX_gpa_M1; AB_DOX_gpa_M6	R-predicted	R	Yes	>=16.0
						Minocycline	ND	Unpredicted	S	Unknown	4
						Colistin	ND	Unpredicted	S	Unknown	<=0.5
	P033	33529993	Acinetobacter baumannii 1093192 Klebsiella pneumoniae 22616 Aspergillus fumigatus 127128 Aspergillus flavus 941 Aspergillus terreus 913	Acinetobacter baumannii	79.995% (3192139/3990425)	Cefoperazone/Sulbactam	OXA-23	R-predicted	S	No	16
						Piperacilin/Tazobactam	OXA-23; ADC-73	R-predicted	R	Yes	>=128.0
						Ampicillin/Sulbactam	ND	Unpredicted	R	Unknown	10
						Imipenem	OXA-23; ADC-73	R-predicted	R	Yes	>=16.0
						Meropenem	OXA-23; ADC-73	R-predicted	R	Yes	>=16.0
						Ceftazidime	OXA-23; ADC-73	R-predicted	R	Yes	>=64.0
						Cefepime	OXA-23; ADC-73	R-predicted	R	Yes	>=32.0
						Ciprofloxacin	AB_gyrA:242(C->T); AB_parC:251(C->T)	R-predicted	R	Yes	>=4.0
						Levofloxacin	AB_gyrA:242(C->T); AB_parC:251(C->T)	R-predicted	R	Yes	>=8.0
						Amikacin	armA	R-predicted	R	Yes	64
						Tobramycin	armA	R-predicted	R	Yes	>=16.0
						Trimethoprim/Sulfamethoxazole	ND	Unpredicted	S	Unknown	<=1/19
						Doxycycline	AB_DOX_gpa_M1	R-predicted	R	Yes	>=16.0
						Minocycline	ND	Unpredicted	R	Unknown	>=16.0
						Colistin	ND	Unpredicted	S	Unknown	<=0.5
	P034	94339501	Acinetobacter baumannii 1093192 Klebsiella pneumoniae 22616 Aspergillus fumigatus 127128 Aspergillus flavus 941 Aspergillus terreus 914	Acinetobacter baumannii	81.2023% (3240318/3990425)	Cefoperazone/Sulbactam	OXA-23	R-predicted	R	Yes	＞=64.0
						Piperacilin/Tazobactam	OXA-23;ADC-73	R-predicted	R	Yes	＞=128.0
						Ampicillin/Sulbactam	OXA-23;ADC-73	R-predicted	R	Yes	6
						Imipenem	OXA-23;ADC-73	R-predicted	R	Yes	＞=16.0
						Meropenem	OXA-23;ADC-73	R-predicted	R	Yes	＞=16.0
						Ceftazidime	OXA-23;ADC-73	R-predicted	R	Yes	＞=64.0
						Cefepime	OXA-23;ADC-73	R-predicted	R	Yes	≥32.0
						Ciprofloxacin	AB_gyrB:1437(A->C);AB_gyrA:242(C->T);AB_parC:251(C->T)	R-predicted	R	Yes	＞=4.0
						Levofloxacin	AB_gyrA:242(C->T);AB_parC:251(C->T)	R-predicted	R	Yes	＞=8.0
						Amikacin	armA	R-predicted	R	Yes	6
						Tobramycin	armA	R-predicted	R	Yes	＞=16.0
						Trimethoprim/Sulfamethoxazole	ND	Unpredicted	S	Unknown	＜=1/19
						Doxycycline	AB_DOX_gpa_M1	R-predicted	R	Yes	＞=16.0
						Minocycline	ND	Unpredicted	S	Unknown	4
						Colistin	ND	Unpredicted	S	Unknown	＜=0.5
	P035	14094651	Acinetobacter baumannii 1093192 Klebsiella pneumoniae 22616 Aspergillus fumigatus 127128 Aspergillus flavus 941 Aspergillus terreus 915	Acinetobacter baumannii	81.0973% (3236125/3990425)	Cefoperazone/Sulbactam	OXA-23	R-predicted	S	No	16
						Piperacilin/Tazobactam	OXA-23; ADC-73	R-predicted	R	Yes	>=128.0
						Ampicillin/Sulbactam	OXA-23; ADC-73	Unpredicted	R	Unknown	10
						Imipenem	OXA-23; ADC-73	R-predicted	R	Yes	>=16.0
						Meropenem	OXA-23; ADC-73	R-predicted	R	Yes	>=16.0
						Ceftazidime	OXA-23; ADC-73	R-predicted	R	Yes	>=64.0
						Cefepime	OXA-23; ADC-73	R-predicted	R	Yes	16
						Ciprofloxacin	AB_gyrA:242(C->T); AB_parC:251(C->T)	R-predicted	R	Yes	>=4.0
						Levofloxacin	AB_gyrA:242(C->T); AB_parC:251(C->T)	R-predicted	R	Yes	4
						Amikacin	armA	R-predicted	R	Yes	64
						Tobramycin	armA	R-predicted	R	Yes	>=16.0
						Trimethoprim/Sulfamethoxazole	ND	Unpredicted	S	Unknown	<=1/19
						Doxycycline	ND	S-predicted	R	No	>=16.0
						Minocycline	ND	Unpredicted	S	Unknown	4
						Colistin	ND	Unpredicted	S	Unknown	2
	P036	19798787	Acinetobacter baumannii 1093192 Klebsiella pneumoniae 22616 Aspergillus fumigatus 127128 Aspergillus flavus 941 Aspergillus terreus 916	Acinetobacter baumannii	78.0578% (3114839/3990425)	Cefoperazone/Sulbactam	OXA-23	R-predicted	R	Yes	＞=64.0
						Piperacilin/Tazobactam	OXA-23;ADC-73	R-predicted	R	Yes	＞=128.0
						Ampicillin/Sulbactam	OXA-23;ADC-73	R-predicted	R	Yes	6
						Imipenem	OXA-23;ADC-73	R-predicted	R	Yes	＞=16.0
						Meropenem	OXA-23;ADC-73	R-predicted	R	Yes	＞=16.0
						Ceftazidime	OXA-23;ADC-73	R-predicted	R	Yes	＞=64.0
						Cefepime	OXA-23;ADC-73	R-predicted	R	Yes	＞=32.0
						Ciprofloxacin	AB_gyrA:242(C->T);AB_parC:251(C->T)	R-predicted	R	Yes	＞=4.0
						Levofloxacin	AB_gyrA:242(C->T);AB_parC:251(C->T)	R-predicted	R	Yes	＞=8.0
						Amikacin	armA	R-predicted	R	Yes	＞=64.0
						Tobramycin	armA	R-predicted	R	Yes	＞=16.0
						Trimethoprim/Sulfamethoxazole	ND	Unpredicted	R	Unknown	＞=16/304
						Doxycycline	AB_DOX_gpa_M1;AB_DOX_gpa_M6	R-predicted	R	Yes	＞=16.0
						Minocycline	AB_MNO_gpa_M2	R-predicted	R	Yes	＞=16.0
						Colistin	ND	Unpredicted	S	Unknown	＜=0.5
	P037	21033234	Acinetobacter baumannii 1093192 Klebsiella pneumoniae 22616 Aspergillus fumigatus 127128 Aspergillus flavus 941 Aspergillus terreus 917	Acinetobacter baumannii	91.2376% (5184412/5682322)	Cefoperazone/Sulbactam	OXA-23	R-predicted	R	Yes	>=64
						Piperacilin/Tazobactam	OXA-23; ADC-73	R-predicted	R	Yes	>=128
						Ampicillin/Sulbactam	OXA-23; ADC-73	Unpredicted	R	Unknown	6
						Imipenem	OXA-23; ADC-73	R-predicted	R	Yes	>=16
						Meropenem	OXA-23; ADC-73	R-predicted	R	Yes	>=16
						Ceftazidime	OXA-23; ADC-73	R-predicted	R	Yes	>=64
						Cefepime	OXA-23; ADC-73	R-predicted	R	Yes	>=32
						Ciprofloxacin	AB_gyrB:1437(A->C); AB_gyrA:242(C->T); AB_parC:251(C->T)	R-predicted	R	Yes	>=4
						Levofloxacin	AB_gyrA:242(C->T); AB_parC:251(C->T)	R-predicted	R	Yes	>=8
						Amikacin	armA	R-predicted	S	No	<=2
						Tobramycin	armA	R-predicted	S	No	<=1
						Trimethoprim/Sulfamethoxazole	sul2	R-predicted	R	Yes	>=16/304
						Doxycycline	AB_DOX_gpa_M1	R-predicted	R	Yes	>=16.0
						Minocycline	AB_MNO_var_M2:266(C->T); AB_MNO_gpa_M1; AB_MNO_gpa_M2	R-predicted	R	Yes	8
						Colistin	ND	Unpredicted	S	Unknown	2
	P038	27653674	Acinetobacter baumannii 1093192 Klebsiella pneumoniae 22616 Aspergillus fumigatus 127128 Aspergillus flavus 941 Aspergillus terreus 918	Acinetobacter baumannii	90.7973% (5159393/5682322)	Cefoperazone/Sulbactam	OXA-23	R-predicted	R	Yes	＞=64.0
						Piperacilin/Tazobactam	OXA-23;ADC-30	R-predicted	R	Yes	＞=128.0
						Ampicillin/Sulbactam	OXA-23;ADC-30	R-predicted	R	Yes	6
						Imipenem	OXA-23;ADC-30	R-predicted	R	Yes	＞=16.0
						Meropenem	OXA-23;ADC-30	R-predicted	R	Yes	＞=16.0
						Ceftazidime	OXA-23;ADC-30	R-predicted	R	Yes	＞=64.0
						Cefepime	OXA-23;ADC-30	R-predicted	R	Yes	＞=32.0
						Ciprofloxacin	AB_parC:251(C->T);AB_gyrA:242(C->T)	R-predicted	R	Yes	＞=4.0
						Levofloxacin	AB_parC:251(C->T);AB_gyrA:242(C->T)	R-predicted	R	Yes	4
						Amikacin	armA	R-predicted	R	Yes	64
						Tobramycin	armA	S-predicted	R	No	16
						Trimethoprim/Sulfamethoxazole	ND	Unpredicted	S	Unknown	＜=1/19
						Doxycycline	AB_DOX_gpa_M6;AB_DOX_gpa_M1	R-predicted	R	Yes	＞=16.0
						Minocycline	ND	Unpredicted	R	Unknown	8
						Colistin	ND	Unpredicted	S	Unknown	＜=0.5
	P040	9964674	Pseudomonas aeruginosa 1355298 Acinetobacter baumannii 81311 Proteus mirabilis 2526 Aspergillus flavus 32 Human alphaherpesvirus 1 9794 Human betaherpesvirus 5 22 Human betaherpesvirus 6B 6 Human betaherpesvirus 7 1 Betapapillomavirus 2 6 Human gammaherpesvirus 4 2	Acinetobacter baumannii	94.9791% (5949872/6264404)	Cefoperazone/Sulbactam	OXA-23	R-predicted	R	Yes	>=64.0
						Piperacilin/Tazobactam	ADC-73; OXA-23	R-predicted	R	Yes	>=128.0
						Ampicillin/Sulbactam	ND	Unpredicted	R	Unknown	6
						Imipenem	ADC-73; OXA-23	R-predicted	R	Yes	>=16.0
						Meropenem	ADC-73; OXA-23	R-predicted	R	Yes	>=16.0
						Ceftazidime	ADC-73; OXA-23	R-predicted	R	Yes	>=64.0
						Cefepime	ADC-73; OXA-23	R-predicted	R	Yes	>=32.0
						Ciprofloxacin	AB_parC:251(C->T)	R-predicted	R	Yes	>=4.0
						Levofloxacin	AB_parC:251(C->T)	R-predicted	R	Yes	>=8.0
						Amikacin	armA	R-predicted	R	Yes	>=64.0
						Tobramycin	armA	R-predicted	R	Yes	>=16.0
						Trimethoprim/Sulfamethoxazole	sul2	R-predicted	R	Yes	>=16/304
						Doxycycline	AB_DOX_gpa_M1; AB_DOX_gpa_M6	R-predicted	R	Yes	>=16.0
						Minocycline	AB_MNO_gpa_M2	R-predicted	R	Yes	>=16.0
						Colistin	ND	Unpredicted	S	Unknown	2
	P041	35456096	Escherichia coli 40837 Aspergillus niger 2090 Aspergillus welwitschiae 1727 Aspergillus terreus 160 Pneumocystis jirovecii 111 Human betaherpesvirus 5 1170 Human gammaherpesvirus 4 867 Torque teno virus 11 19 Human alphaherpesvirus 1 69	Escherichia coli	56.4648% (2764064/4895196)	Ampicillin	ND	Unpredicted	R	Unknown	6
						Ampicillin/Sulbactam	NDM-5;E.coli_ompF:248(G->A)	R-predicted	R	Yes	6
						Piperacilin/Tazobactam	NDM-5	R-predicted	R	Yes	＞=128.0
						Cefazolin	NDM-5	R-predicted	R	Yes	6
						Ceftazidime	NDM-5	R-predicted	R	Yes	＞=64.0
						Cefepime	NDM-5	R-predicted	R	Yes	＞=32.0
						Imipenem	NDM-5	R-predicted	R	Yes	＞=16.0
						Meropenem	NDM-5	R-predicted	R	Yes	＞=16.0
						Aztreonam	NDM-5	R-predicted	R	Yes	＞=64.0
						Ciprofloxacin	E.coli_parC:239(G->T);E.coli_gyrA:259(G->T)	R-predicted	R	Yes	＞=4.0
						Levofloxacin	E.coli_parC:239(G->T);E.coli_gyrA:259(G->T)	R-predicted	R	Yes	＞=8.0
						Amikacin	armA	R-predicted	R	Yes	＞=64.0
						Tobramycin	AAC(6')-Ib-cr;armA	R-predicted	R	Yes	＞=16.0
						Trimethoprim/Sulfamethoxazole	dfrA27	R-predicted	R	Yes	＞=16/304
						Colistin	ND	S-predicted	S	Yes	＜=0.5
	P042	17886990	Escherichia coli 40837 Aspergillus niger 2090 Aspergillus welwitschiae 1727 Aspergillus terreus 160 Pneumocystis jirovecii 111 Human betaherpesvirus 5 1170 Human gammaherpesvirus 4 867 Torque teno virus 11 19 Human alphaherpesvirus 1 69	Escherichia coli	72.5507% (3551501/4895196)	Ampicillin	CMY-2-like;CTX-M-14;CTX-M-15	R-predicted	R	Yes	6
						Ampicillin/Sulbactam	CMY-2-like;CTX-M-14;CTX-M-15;NDM-7	R-predicted	R	Yes	6
						Piperacilin/Tazobactam	NDM-7	R-predicted	R	Yes	＞=128.0
						Cefazolin	CMY-2-like;CTX-M-14;CTX-M-15;NDM-7	R-predicted	R	Yes	6
						Ceftazidime	CMY-2-like;CTX-M-15;NDM-7	R-predicted	R	Yes	＞=64.0
						Cefepime	CMY-2-like;CTX-M-14;CTX-M-15;NDM-7	R-predicted	R	Yes	＞=32.0
						Imipenem	NDM-7	S-predicted	R	No	＞=16.0
						Meropenem	NDM-7	S-predicted	R	No	＞=16.0
						Aztreonam	CMY-2-like;CTX-M-15;NDM-7	R-predicted	R	Yes	＞=64.0
						Ciprofloxacin	E.coli_gyrA:259(G->A);E.coli_parC:239(G->T)	R-predicted	R	Yes	>=4.0
						Levofloxacin	E.coli_gyrA:259(G->A);E.coli_parC:239(G->T)	R-predicted	R	Yes	＞=8.0
						Amikacin	ND	S-predicted	S	Yes	＜=2.0
						Tobramycin	AAC(6')-Ib7;AAC(6')-Ib-cr	R-predicted	R	Yes	8
						Trimethoprim/Sulfamethoxazole	dfrA27;dfrA15	R-predicted	R	Yes	＞=16/304
						Colistin	ND	S-predicted	S	Yes	＜=0.5
	P043	50388275	Escherichia coli 40837 Aspergillus niger 2090 Aspergillus welwitschiae 1727 Aspergillus terreus 160 Pneumocystis jirovecii 111 Human betaherpesvirus 5 1170 Human gammaherpesvirus 4 867 Torque teno virus 11 19 Human alphaherpesvirus 1 69	Escherichia coli	72.995% (3573250/4895196)	Ampicillin	CTX-M-55	R-predicted	R	Yes	6
						Ampicillin/Sulbactam	CTX-M-55	R-predicted	R	Yes	6
						Piperacilin/Tazobactam	ND	Unpredicted	R	Unknown	64
						Cefazolin	CTX-M-55	R-predicted	R	Yes	6
						Ceftazidime	CTX-M-55	R-predicted	R	Yes	>=64.0
						Cefepime	CTX-M-55	Unpredicted	R	Unknown	>=32.0
						Imipenem	ND	S-predicted	S	Yes	0.5
						Meropenem	ND	S-predicted	S	Yes	0.5
						Aztreonam	CTX-M-55	R-predicted	R	Yes	>=64.0
						Ciprofloxacin	E.coli_parC:239(G->T);E.coli_gyrA:259(G->A)	R-predicted	R	Yes	>=4.0
						Levofloxacin	E.coli_parC:239(G->T);E.coli_gyrA:259(G->A)	R-predicted	R	Yes	>=8.0
						Amikacin	ND	S-predicted	S	Yes	8
						Tobramycin	ND	S-predicted	S	Yes	2
						Trimethoprim/Sulfamethoxazole	dfrA17	R-predicted	R	Yes	>=16/304
						Colistin	ND	S-predicted	S	Yes	<=0.5
	P044	28053581	Escherichia coli 40837 Aspergillus niger 2090 Aspergillus welwitschiae 1727 Aspergillus terreus 160 Pneumocystis jirovecii 111 Human betaherpesvirus 5 1170 Human gammaherpesvirus 4 867 Torque teno virus 11 19 Human alphaherpesvirus 1 69	Escherichia coli	15.9028% (800678/5034834)	Ampicillin	CTX-M-27	R-predicted	R	Yes	6
						Ampicillin/Sulbactam	CTX-M-27	R-predicted	S	No	16
						Piperacilin/Tazobactam	ND	Unpredicted	S	Unknown	＜=4.0
						Cefazolin	CTX-M-27	R-predicted	R	Yes	6
						Ceftazidime	ND	Unpredicted	S	Unknown	4
						Cefepime	ND	Unpredicted	S	Unknown	/
						Imipenem	ND	Unpredicted	S	Unknown	1
						Meropenem	ND	Unpredicted	S	Unknown	＜=0.25
						Aztreonam	ND	Unpredicted	S	Unknown	4
						Ciprofloxacin	E.coli_parC:239(G->T)	R-predicted	R	Yes	＞=4.0
						Levofloxacin	E.coli_parC:239(G->T);E.coli_parE:761(T->A)	R-predicted	R	Yes	＞=8.0
						Amikacin	ND	Unpredicted	S	Unknown	＜=2.0
						Tobramycin	ND	Unpredicted	S	Unknown	＜=1.0
						Trimethoprim/Sulfamethoxazole	dfrA17	R-predicted	R	Yes	＞=16/304
						Colistin	ND	Unpredicted	S	Unknown	＜=0.5
	P045	37910050	Escherichia coli 40837 Aspergillus niger 2090 Aspergillus welwitschiae 1727 Aspergillus terreus 160 Pneumocystis jirovecii 111 Human betaherpesvirus 5 1170 Human gammaherpesvirus 4 867 Torque teno virus 11 19 Human alphaherpesvirus 1 69	Escherichia coli	50.5532% (2545269/5034834)	Ampicillin	ND	Unpredicted	R	Unknown	6
						Ampicillin/Sulbactam	ND	Unpredicted	R	Unknown	12
						Piperacilin/Tazobactam	ND	Unpredicted	S	Unknown	＜=4.0
						Cefazolin	ND	Unpredicted	R	Unknown	15
						Ceftazidime	ND	S-predicted	S	Yes	＜=0.12
						Cefepime	ND	S-predicted	S	Yes	＜=0.12
						Imipenem	ND	S-predicted	S	Yes	＜=0.25
						Meropenem	ND	S-predicted	S	Yes	＜=0.25
						Aztreonam	ND	Unpredicted	S	Unknown	<=1.0
						Ciprofloxacin	ND	Unpredicted	S	Unknown	＜=0.25
						Levofloxacin	ND	Unpredicted	R	Unknown	1
						Amikacin	ND	S-predicted	S	Yes	＜=2.0
						Tobramycin	ND	S-predicted	S	Yes	＜=1.0
						Trimethoprim/Sulfamethoxazole	ND	S-predicted	S	Yes	＜=1/19
						Colistin	ND	S-predicted	S	Yes	＜=0.5
	P046	26697794	Escherichia coli 40837 Aspergillus niger 2090 Aspergillus welwitschiae 1727 Aspergillus terreus 160 Pneumocystis jirovecii 111 Human betaherpesvirus 5 1170 Human gammaherpesvirus 4 867 Torque teno virus 11 19 Human alphaherpesvirus 1 69	Escherichia coli	6.6772% (336185/5034834)	Ampicillin	ND	Unpredicted	R	Unknown	6
						Ampicillin/Sulbactam	ND	Unpredicted	S	Unknown	15
						Piperacilin/Tazobactam	ND	Unpredicted	S	Unknown	<=4
						Cefazolin	ND	Unpredicted	R	Unknown	20
						Ceftazidime	ND	Unpredicted	S	Unknown	<=0.12
						Cefepime	ND	Unpredicted	S	Unknown	<=0.12
						Imipenem	ND	Unpredicted	S	Unknown	<=0.25
						Meropenem	ND	Unpredicted	S	Unknown	<=0.25
						Aztreonam	ND	Unpredicted	S	Unknown	<=1
						Ciprofloxacin	ND	Unpredicted	S	Unknown	<=0.25
						Levofloxacin	ND	Unpredicted	R	Unknown	1
						Amikacin	ND	Unpredicted	S	Unknown	<=2
						Tobramycin	ND	Unpredicted	S	Unknown	<=1
						Trimethoprim/Sulfamethoxazole	ND	Unpredicted	S	Unknown	<=1/19
						Colistin	ND	Unpredicted	S	Unknown	<=0.5
	P047	43286086	Escherichia coli 1266	Escherichia coli	2.2948% (115539/5034834)	Ampicillin	CTX-M-14-like;TEM-192	R-predicted	R	Yes	6
						Ampicillin/Sulbactam	CTX-M-14-like	R-predicted	R	Yes	12
						Piperacilin/Tazobactam	ND	Unpredicted	S	Unknown	＜=4.0
						Cefazolin	CTX-M-14-like	R-predicted	R	Yes	6
						Ceftazidime	ND	Unpredicted	R	Unknown	8
						Cefepime	ND	Unpredicted	R	Unknown	>=32.0
						Imipenem	ND	Unpredicted	S	Unknown	＜=0.25
						Meropenem	ND	Unpredicted	S	Unknown	＜=0.25
						Aztreonam	ND	Unpredicted	R	Unknown	16
						Ciprofloxacin	ND	Unpredicted	R	Unknown	8
						Levofloxacin	ND	Unpredicted	R	Unknown	1
						Amikacin	ND	Unpredicted	S	Unknown	2
						Tobramycin	AAC(3)-IId	R-predicted	R	Yes	8
						Trimethoprim/Sulfamethoxazole	ND	Unpredicted	S	Unknown	＜=1/19
						Colistin	ND	Unpredicted	S	Unknown	＜=0.5
	P033	33529993	Acinetobacter baumannii 1093192 Klebsiella pneumoniae 22616 Aspergillus fumigatus 127128 Aspergillus flavus 941 Aspergillus terreus 913	Klebsiella pneumoniae	29.8613% (1696814/5682322)	Piperacilin/Tazobactam	KPC	R-predicted	R	Yes	>=128.0
						Ceftazidime	SHV-12; KPC	R-predicted	R	Yes	>=64.0
						Cefepime	SHV-12; KPC; CTX-M-14-like	R-predicted	R	Yes	>=32.0
						Cefoperazone/Sulbactam	KPC	R-predicted	R	Yes	>=64.0
						Imipenem	KPC	R-predicted	R	Yes	>=16.0
						Meropenem	KPC	R-predicted	R	Yes	>=16.0
						Aztreonam	KPC	R-predicted	R	Yes	>=64.0
						Ciprofloxacin	ND	Unpredicted	R	Unknown	>=4.0
						Levofloxacin	ND	Unpredicted	R	Unknown	>=8.0
						Amikacin	rmtB	R-predicted	R	Yes	>=64.0
						Tobramycin	rmtB	R-predicted	R	Yes	>=16.0
						Trimethoprim/Sulfamethoxazole	dfrA14	R-predicted	R	Yes	>=16/304
						Colistin	ND	Unpredicted	S	Unknown	2
	P034	94339501	Acinetobacter baumannii 1093192 Klebsiella pneumoniae 22616 Aspergillus fumigatus 127128 Aspergillus flavus 941 Aspergillus terreus 914	Klebsiella pneumoniae	51.6013% (2796098/5418654)	Piperacilin/Tazobactam	ND	Unpredicted	R	Unknown	＞=128.0
						Ceftazidime	ND	Unpredicted	R	Unknown	＞=64.0
						Cefepime	TEM-59	R-predicted	R	Yes	＞=32.0
						Cefoperazone/Sulbactam	ND	Unpredicted	R	Unknown	＞=64.0
						Imipenem	ND	Unpredicted	R	Unknown	＞=16.0
						Meropenem	ND	Unpredicted	R	Unknown	＞=16.0
						Aztreonam	ND	Unpredicted	R	Unknown	＞=64.0
						Ciprofloxacin	ND	Unpredicted	R	Unknown	＞=4.0
						Levofloxacin	ND	Unpredicted	R	Unknown	＞=8.0
						Amikacin	ND	Unpredicted	S	Unknown	＜=2.0
						Tobramycin	ND	Unpredicted	S	Unknown	＜=1.0
						Trimethoprim/Sulfamethoxazole	ND	Unpredicted	S	Unknown	＜=1/19
						Colistin	ND	Unpredicted	S	Unknown	＜=0.5
	P035	14094651	Acinetobacter baumannii 1093192 Klebsiella pneumoniae 22616 Aspergillus fumigatus 127128 Aspergillus flavus 941 Aspergillus terreus 915	Klebsiella pneumoniae	70.9959% (4034216/5682322)	Piperacilin/Tazobactam	ND	Unpredicted	S	Unknown	<=4
						Ceftazidime	ND	Unpredicted	S	Unknown	<=12.0
						Cefepime	ND	S-predicted	S	Yes	<=0.12
						Cefoperazone/Sulbactam	ND	S-predicted	S	Yes	<=8
						Imipenem	ND	S-predicted	S	Yes	0.5
						Meropenem	ND	S-predicted	S	Yes	<=0.25
						Aztreonam	ND	Unpredicted	S	Unknown	<=1.0
						Ciprofloxacin	ND	Unpredicted	S	Unknown	<=0.25
						Levofloxacin	ND	Unpredicted	S	Unknown	<=0.12
						Amikacin	ND	Unpredicted	S	Unknown	<=2
						Tobramycin	ND	Unpredicted	S	Unknown	<=1
						Trimethoprim/Sulfamethoxazole	ND	Unpredicted	S	Unknown	<=1/19
						Colistin	ND	Unpredicted	S	Unknown	2
	P036	19798787	Acinetobacter baumannii 1093192 Klebsiella pneumoniae 22616 Aspergillus fumigatus 127128 Aspergillus flavus 941 Aspergillus terreus 916	Klebsiella pneumoniae	86.0029% (4886959/5682322)	Piperacilin/Tazobactam	KPC-2	R-predicted	R	Yes	＞=128.0
						Ceftazidime	KPC-2;SHV-12	R-predicted	R	Yes	＞=64.0
						Cefepime	KPC-2;SHV-12	R-predicted	R	Yes	＞=32.0
						Cefoperazone/Sulbactam	KPC-2	R-predicted	R	Yes	＞=64.0
						Imipenem	KPC-2	R-predicted	R	Yes	＞=16.0
						Meropenem	KPC-2	R-predicted	R	Yes	＞=16.0
						Aztreonam	KPC-2	R-predicted	R	Yes	＞=64.0
						Ciprofloxacin	KP_gyrA:248(C->T);KP_gyrA:260(A->G);KP_parC:239(G->T)	R-predicted	R	Yes	＞=4.0
						Levofloxacin	KP_gyrA:248(C->T);KP_gyrA:260(A->G);KP_parC:239(G->T)	R-predicted	R	Yes	＞=8.0
						Amikacin	rmtB	R-predicted	R	Yes	＞=64.0
						Tobramycin	rmtB	R-predicted	R	Yes	＞=16.0
						Trimethoprim/Sulfamethoxazole	dfrA14	R-predicted	R	Yes	＞=16/304
						Colistin	ND	Unpredicted	S	Unknown	＜=0.5
	P037	21033234	Acinetobacter baumannii 1093192 Klebsiella pneumoniae 22616 Aspergillus fumigatus 127128 Aspergillus flavus 941 Aspergillus terreus 917	Klebsiella pneumoniae	82.8106% (3304495/3990425)	Piperacilin/Tazobactam	KPC	R-predicted	R	Yes	>=128.0
						Ceftazidime	SHV-12; KPC	R-predicted	R	Yes	>=64.0
						Cefepime	SHV-12; KPC	R-predicted	R	Yes	>=32
						Cefoperazone/Sulbactam	KPC	R-predicted	R	Yes	>=64.0
						Imipenem	KPC	R-predicted	R	Yes	>=16
						Meropenem	KPC	R-predicted	R	Yes	>=16
						Aztreonam	KPC	R-predicted	R	Yes	>=64.0
						Ciprofloxacin	KP_gyrA:248(C->T); KP_gyrA:260(A->G); KP_parC:239(G->T)	R-predicted	R	Yes	>=4
						Levofloxacin	KP_gyrA:248(C->T); KP_gyrA:260(A->G); KP_parC:239(G->T)	R-predicted	R	Yes	>=8
						Amikacin	rmtB	R-predicted	R	Yes	>=64.0
						Tobramycin	rmtB	R-predicted	R	Yes	>=16
						Trimethoprim/Sulfamethoxazole	ND	Unpredicted	S	Unknown	<=1/19
						Colistin	ND	Unpredicted	S	Unknown	<=0.5
	P038	27653674	Acinetobacter baumannii 1093192 Klebsiella pneumoniae 22616 Aspergillus fumigatus 127128 Aspergillus flavus 941 Aspergillus terreus 918	Klebsiella pneumoniae	72.9111% (2909462/3990425)	Piperacilin/Tazobactam	KPC-2	R-predicted	R	Yes	＞=128.0
						Ceftazidime	SHV-12;KPC-2	R-predicted	R	Yes	＞=64.0
						Cefepime	SHV-12;KPC-2	R-predicted	R	Yes	＞=32.0
						Cefoperazone/Sulbactam	KPC-2	R-predicted	R	Yes	＞=64.0
						Imipenem	KPC-2	R-predicted	R	Yes	＞=16.0
						Meropenem	KPC-2	R-predicted	R	Yes	＞=16.0
						Aztreonam	KPC-2	R-predicted	R	Yes	＞=64.0
						Ciprofloxacin	KP_parC:239(G->T);KP_gyrA:248(C->T);KP_gyrA:260(A->G)	R-predicted	R	Yes	＞=4.0
						Levofloxacin	KP_parC:239(G->T);KP_gyrA:248(C->T);KP_gyrA:260(A->G)	R-predicted	R	Yes	＞=8.0
						Amikacin	rmtB	R-predicted	R	Yes	＞=64.0
						Tobramycin	rmtB	R-predicted	R	Yes	＞=16.0
						Trimethoprim/Sulfamethoxazole	ND	Unpredicted	S	Unknown	＜=1/19
						Colistin	ND	Unpredicted	S	Unknown	＜=0.5
	P039	28535777	Acinetobacter baumannii 1093192 Klebsiella pneumoniae 22616 Aspergillus fumigatus 127128 Aspergillus flavus 941 Aspergillus terreus 919	Klebsiella pneumoniae	49.8394% (2832033/5682322)	Piperacilin/Tazobactam	ND	Unpredicted	S	Unknown	16
						Ceftazidime	CTX-M-15-like;SHV-205	R-predicted	R	Yes	32
						Cefepime	OXA-1;CTX-M-15-like;SHV-205	R-predicted	R	Yes	>=32.0
						Cefoperazone/Sulbactam	OXA-1;CTX-M-15-like	R-predicted	S	No	16
						Imipenem	ND	S-predicted	S	Yes	<=0.25
						Meropenem	ND	S-predicted	S	Yes	<=0.25
						Aztreonam	CTX-M-15-like	R-predicted	R	Yes	16
						Ciprofloxacin	KP_parC:239(G->T)	R-predicted	R	Yes	>=4.0
						Levofloxacin	KP_parC:239(G->T)	R-predicted	R	Yes	>=8.0
						Amikacin	rmtB	R-predicted	R	Yes	>=64.0
						Tobramycin	AAC(6')-Ib-cr;APH(3')-Ia;rmtB	R-predicted	R	Yes	>=16.0
						Trimethoprim/Sulfamethoxazole	dfrA12	R-predicted	R	Yes	>=16/304
						Colistin	ND	Unpredicted	S	Unknown	<=0.5
	P048	34497633	Klebsiella pneumoniae 152719 Human alphaherpesvirus 1 1300 Torque teno virus 22 9 Human betaherpesvirus 5 17 Human gammaherpesvirus 4 1	Klebsiella pneumoniae	83.6244% (4751809/5682322)	Piperacilin/Tazobactam	KPC	R-predicted	R	Yes	＞=128.0
						Ceftazidime	SHV-28-like;KPC	R-predicted	R	Yes	32
						Cefepime	SHV-28-like;KPC	Unpredicted	R	Unknown	＞=32.0
						Cefoperazone/Sulbactam	KPC	R-predicted	R	Yes	＞=64.0
						Imipenem	KPC	R-predicted	R	Yes	＞=16.0
						Meropenem	KPC	R-predicted	R	Yes	＞=16.0
						Aztreonam	KPC	R-predicted	R	Yes	＞=64.0
						Ciprofloxacin	ND	Unpredicted	R	Unknown	＞=4.0
						Levofloxacin	ND	Unpredicted	R	Unknown	＞=8.0
						Amikacin	rmtB	R-predicted	R	Yes	＞=64.0
						Tobramycin	rmtB	R-predicted	R	Yes	＞=16.0
						Trimethoprim/Sulfamethoxazole	dfrA1	R-predicted	R	Yes	＞=16/304
						Colistin	ND	Unpredicted	S	Unknown	＜=0.5
	P049	53319823	Klebsiella pneumoniae 152719 Human alphaherpesvirus 1 1300 Torque teno virus 22 9 Human betaherpesvirus 5 17 Human gammaherpesvirus 4 2	Klebsiella pneumoniae	25.453% (1446323/5682322)	Piperacilin/Tazobactam	KPC	R-predicted	R	Yes	＞=128.0
						Ceftazidime	SHV-28-like;KPC	R-predicted	R	Yes	32
						Cefepime	SHV-28-like;KPC	Unpredicted	R	Unknown	＞=32.0
						Cefoperazone/Sulbactam	KPC	R-predicted	R	Yes	＞=64.0
						Imipenem	KPC	R-predicted	R	Yes	＞=16.0
						Meropenem	KPC	R-predicted	R	Yes	＞=16.0
						Aztreonam	KPC	R-predicted	R	Yes	＞=64.0
						Ciprofloxacin	ND	Unpredicted	R	Unknown	＞=4.0
						Levofloxacin	ND	Unpredicted	R	Unknown	＞=8.0
						Amikacin	rmtB	R-predicted	R	Yes	＞=64.0
						Tobramycin	rmtB	R-predicted	R	Yes	＞=16.0
						Trimethoprim/Sulfamethoxazole	dfrA1	R-predicted	R	Yes	＞=16/304
						Colistin	ND	Unpredicted	S	Unknown	＜=0.5
	P050	10850510	Klebsiella pneumoniae 152719 Human alphaherpesvirus 1 1300 Torque teno virus 22 9 Human betaherpesvirus 5 17 Human gammaherpesvirus 4 3	Klebsiella pneumoniae	94.1409% (5349387/5682322)	Piperacilin/Tazobactam	KPC-2	R-predicted	R	Yes	＞=128.0
						Ceftazidime	KPC-2;SHV-182	R-predicted	R	Yes	＞=64.0
						Cefepime	KPC-2;CTX-M-65;SHV-182	R-predicted	R	Yes	＞=32.0
						Cefoperazone/Sulbactam	KPC-2	R-predicted	R	Yes	＞=64.0
						Imipenem	KPC-2	R-predicted	R	Yes	＞=16.0
						Meropenem	KPC-2	R-predicted	R	Yes	＞=16.0
						Aztreonam	KPC-2	R-predicted	R	Yes	＞=64.0
						Ciprofloxacin	KP_parC:239(G->T);KP_gyrA:248(C->T);KP_gyrA:260(A->G)	R-predicted	R	Yes	＞=4.0
						Levofloxacin	KP_parC:239(G->T);KP_gyrA:248(C->T);KP_gyrA:260(A->G)	R-predicted	R	Yes	＞=8.0
						Amikacin	rmtB	R-predicted	R	Yes	＞=64.0
						Tobramycin	rmtB	R-predicted	R	Yes	＞=16.0
						Trimethoprim/Sulfamethoxazole	ND	Unpredicted	S	Unknown	＜=1/19
						Colistin	ND	Unpredicted	S	Unknown	<=0.5
	P051	15148408	Klebsiella pneumoniae 152719 Human alphaherpesvirus 1 1300 Torque teno virus 22 9 Human betaherpesvirus 5 17 Human gammaherpesvirus 4 4	Klebsiella pneumoniae	93.2145% (5296746/5682322)	Piperacilin/Tazobactam	KPC	R-predicted	R	Yes	>=128
						Ceftazidime	KPC; SHV-182	R-predicted	R	Yes	>=64
						Cefepime	KPC; SHV-182	R-predicted	R	Yes	>=32
						Cefoperazone/Sulbactam	KPC	R-predicted	R	Yes	>=64
						Imipenem	KPC	R-predicted	R	Yes	>=16
						Meropenem	KPC	R-predicted	R	Yes	>=16
						Aztreonam	KPC	R-predicted	R	Yes	>=64
						Ciprofloxacin	KP_gyrA:248(C->T); KP_gyrA:260(A->G); KP_parC:239(G->T)	R-predicted	R	Yes	>=4
						Levofloxacin	KP_gyrA:248(C->T); KP_gyrA:260(A->G); KP_parC:239(G->T)	R-predicted	R	Yes	>=8
						Amikacin	rmtB	R-predicted	R	Yes	>=64
						Tobramycin	rmtB	R-predicted	R	Yes	>=16
						Trimethoprim/Sulfamethoxazole	ND	Unpredicted	S	Unknown	<=1/19
						Colistin	ND	Unpredicted	S	Unknown	<=0.5
	P052	19393787	Klebsiella pneumoniae 152719 Human alphaherpesvirus 1 1300 Torque teno virus 22 9 Human betaherpesvirus 5 17 Human gammaherpesvirus 4 5	Klebsiella pneumoniae	92.848% (5275922/5682322)	Piperacilin/Tazobactam	KPC-2	R-predicted	R	Yes	＞=128.0
						Ceftazidime	KPC-2;SHV-12	R-predicted	R	Yes	＞=64.0
						Cefepime	KPC-2;SHV-12;CTX-M-65	R-predicted	R	Yes	＞=32.0
						Cefoperazone/Sulbactam	KPC-2	R-predicted	R	Yes	＞=64.0
						Imipenem	KPC-2	R-predicted	R	Yes	＞=16.0
						Meropenem	KPC-2	R-predicted	R	Yes	＞=16.0
						Aztreonam	KPC-2	R-predicted	R	Yes	＞=64.0
						Ciprofloxacin	KP_gyrA:248(C->T);KP_gyrA:260(A->G);KP_parC:239(G->T)	R-predicted	R	Yes	＞=4.0
						Levofloxacin	KP_gyrA:248(C->T);KP_gyrA:260(A->G);KP_parC:239(G->T)	R-predicted	R	Yes	＞=8.0
						Amikacin	rmtB	R-predicted	R	Yes	＞=64.0
						Tobramycin	rmtB	R-predicted	R	Yes	＞=16.0
						Trimethoprim/Sulfamethoxazole	dfrA14	R-predicted	R	Yes	＞=16/304
						Colistin	ND	Unpredicted	S	Unknown	＜=0.5
	P053	28816700	Klebsiella pneumoniae 152719 Human alphaherpesvirus 1 1300 Torque teno virus 22 9 Human betaherpesvirus 5 17 Human gammaherpesvirus 4 6	Klebsiella pneumoniae	93.0147% (5285394/5682322)	Piperacilin/Tazobactam	KPC-2	R-predicted	R	Yes	＞=128.0
						Ceftazidime	KPC-2;SHV-12;SHV-182	R-predicted	R	Yes	＞=64.0
						Cefepime	CTX-M-65;KPC-2;SHV-12;SHV-182	R-predicted	R	Yes	＞=32.0
						Cefoperazone/Sulbactam	KPC-2	R-predicted	R	Yes	＞=64.0
						Imipenem	KPC-2	R-predicted	R	Yes	＞=16.0
						Meropenem	KPC-2	R-predicted	R	Yes	＞=16.0
						Aztreonam	KPC-2	R-predicted	R	Yes	＞=64.0
						Ciprofloxacin	KP_parC:239(G->T);KP_gyrA:248(C->T);KP_gyrA:260(A->G)	R-predicted	R	Yes	＞=4.0
						Levofloxacin	KP_parC:239(G->T);KP_gyrA:248(C->T);KP_gyrA:260(A->G)	R-predicted	R	Yes	＞=8.0
						Amikacin	rmtB	R-predicted	R	Yes	＞=64.0
						Tobramycin	rmtB	R-predicted	R	Yes	＞=16.0
						Trimethoprim/Sulfamethoxazole	dfrA14	R-predicted	R	Yes	＞=16/304
						Colistin	ND	Unpredicted	S	Unknown	＜=0.5
	P054	32939142	Klebsiella pneumoniae 152719 Human alphaherpesvirus 1 1300 Torque teno virus 22 9 Human betaherpesvirus 5 17 Human gammaherpesvirus 4 7	Klebsiella pneumoniae	0.6495% (36906/5682322)	Piperacilin/Tazobactam	ND	Unpredicted	R	Unknown	>=128.0
						Ceftazidime	ND	Unpredicted	R	Unknown	32
						Cefepime	ND	Unpredicted	R	Unknown	>=32.0
						Cefoperazone/Sulbactam	ND	Unpredicted	S	Unknown	16
						Imipenem	ND	Unpredicted	S	Unknown	<=0.25
						Meropenem	ND	Unpredicted	S	Unknown	<=0.25
						Aztreonam	ND	Unpredicted	R	Unknown	>=64.0
						Ciprofloxacin	ND	Unpredicted	R	Unknown	>=4.0
						Levofloxacin	ND	Unpredicted	R	Unknown	>=8.0
						Amikacin	ND	Unpredicted	S	Unknown	<=2.0
						Tobramycin	ND	Unpredicted	R	Unknown	>=16.0
						Trimethoprim/Sulfamethoxazole	dfrA14	R-predicted	R	Yes	>=16/304
						Colistin	ND	Unpredicted	S	Unknown	<=0.5
	P055	25449826	Klebsiella pneumoniae 152719 Human alphaherpesvirus 1 1300 Torque teno virus 22 9 Human betaherpesvirus 5 17 Human gammaherpesvirus 4 8	Klebsiella pneumoniae	0.5929% (33690/5682322)	Piperacilin/Tazobactam	KPC	R-predicted	R	Yes	>=128.0
						Ceftazidime	KPC	R-predicted	R	Yes	>=64.0
						Cefepime	ND	Unpredicted	R	Unknown	>=32.0
						Cefoperazone/Sulbactam	KPC	R-predicted	R	Yes	>=64.0
						Imipenem	KPC	R-predicted	R	Yes	>=16.0
						Meropenem	KPC	R-predicted	R	Yes	>=16.0
						Aztreonam	KPC	R-predicted	R	Yes	>=64.0
						Ciprofloxacin	ND	Unpredicted	R	Unknown	>=4.0
						Levofloxacin	ND	Unpredicted	R	Unknown	>=8.0
						Amikacin	ND	Unpredicted	R	Unknown	>=64.0
						Tobramycin	ND	Unpredicted	R	Unknown	>=16.0
						Trimethoprim/Sulfamethoxazole	ND	Unpredicted	S	Unknown	<=1/19
						Colistin	ND	Unpredicted	R	Unknown	>=16.0
	P056	28334923	Klebsiella pneumoniae 152719 Human alphaherpesvirus 1 1300 Torque teno virus 22 9 Human betaherpesvirus 5 17 Human gammaherpesvirus 4 9	Klebsiella pneumoniae	92.9343% (5280826/5682322)	Piperacilin/Tazobactam	KPC-2	R-predicted	R	Yes	＞=128.0
						Ceftazidime	KPC-2;SHV-12	R-predicted	R	Yes	＞=64.0
						Cefepime	KPC-2;CTX-M-65;SHV-12	R-predicted	R	Yes	＞=32.0
						Cefoperazone/Sulbactam	KPC-2	R-predicted	R	Yes	＞=64.0
						Imipenem	KPC-2	R-predicted	R	Yes	＞=16.0
						Meropenem	KPC-2	R-predicted	R	Yes	＞=16.0
						Aztreonam	KPC-2	R-predicted	R	Yes	＞=64.0
						Ciprofloxacin	KP_parC:239(G->T);KP_gyrA:248(C->T);KP_gyrA:260(A->G)	R-predicted	S	No	≤0.25
						Levofloxacin	KP_parC:239(G->T);KP_gyrA:248(C->T);KP_gyrA:260(A->G)	R-predicted	R	Yes	＞=8.0
						Amikacin	rmtB	R-predicted	R	Yes	＞=64.0
						Tobramycin	rmtB	R-predicted	R	Yes	＞=16.0
						Trimethoprim/Sulfamethoxazole	dfrA14	R-predicted	R	Yes	＞=16/304
						Colistin	ND	Unpredicted	S	Unknown	2
	P057	13639613	Klebsiella pneumoniae 152719 Human alphaherpesvirus 1 1300 Torque teno virus 22 9 Human betaherpesvirus 5 17 Human gammaherpesvirus 4 10	Klebsiella pneumoniae	4.9805% (283009/5682322)	Piperacilin/Tazobactam	KPC	R-predicted	R	Yes	>=128.0
						Ceftazidime	CTX-M-15-like; SHV-182; KPC	R-predicted	R	Yes	>=64.0
						Cefepime	CTX-M-15-like; CTX-M-14-like; SHV-182; KPC; OXA-1 family	R-predicted	R	Yes	>=32.0
						Cefoperazone/Sulbactam	CTX-M-15-like; KPC; OXA-1 family	R-predicted	R	Yes	>=64.0
						Imipenem	KPC	R-predicted	R	Yes	8
						Meropenem	KPC	R-predicted	R	Yes	>=16.0
						Aztreonam	CTX-M-15-like; KPC	R-predicted	R	Yes	>=64.0
						Ciprofloxacin	ND	Unpredicted	R	Unknown	>=4.0
						Levofloxacin	ND	Unpredicted	R	Unknown	>=8.0
						Amikacin	ND	Unpredicted	S	Unknown	<=2.0
						Tobramycin	ND	Unpredicted	R	Unknown	>=16.0
						Trimethoprim/Sulfamethoxazole	ND	Unpredicted	S	Unknown	<=1/19
						Colistin	ND	Unpredicted	R	Unknown	>=16.0
	P058	15051857	Klebsiella pneumoniae 152719 Human alphaherpesvirus 1 1300 Torque teno virus 22 9 Human betaherpesvirus 5 17 Human gammaherpesvirus 4 11	Klebsiella pneumoniae	92.8515% (5276120/5682322)	Piperacilin/Tazobactam	KPC-2	R-predicted	R	Yes	>=128.0
						Ceftazidime	KPC-2; SHV-12	R-predicted	R	Yes	>=64.0
						Cefepime	KPC-2; CTX-M-65; SHV-12	R-predicted	R	Yes	>=32.0
						Cefoperazone/Sulbactam	KPC-2	R-predicted	R	Yes	>=64.0
						Imipenem	KPC-2	R-predicted	R	Yes	>=16.0
						Meropenem	KPC-2	R-predicted	R	Yes	>=16.0
						Aztreonam	KPC-2	R-predicted	R	Yes	>=64.0
						Ciprofloxacin	KP_parC:239(G->T); KP_gyrA:248(C->T); KP_gyrA:260(A->G)	R-predicted	R	Yes	>=4.0
						Levofloxacin	KP_parC:239(G->T); KP_gyrA:248(C->T); KP_gyrA:260(A->G)	R-predicted	R	Yes	>=8.0
						Amikacin	rmtB	R-predicted	R	Yes	>=64.0
						Tobramycin	rmtB	R-predicted	R	Yes	>=16.0
						Trimethoprim/Sulfamethoxazole	dfrA14	R-predicted	R	Yes	>=16/304
						Colistin	ND	Unpredicted	S	Unknown	<=0.5
	P059	28672779	Klebsiella pneumoniae 152719 Human alphaherpesvirus 1 1300 Torque teno virus 22 9 Human betaherpesvirus 5 17 Human gammaherpesvirus 4 12	Klebsiella pneumoniae	67.2021% (3818641/5682322)	Piperacilin/Tazobactam	ND	Unpredicted	S	Unknown	＜=4.0
						Ceftazidime	SHV-28-like	Unpredicted	S	Unknown	＜=0.12
						Cefepime	SHV-28-like	S-predicted	S	Yes	＜=0.12
						Cefoperazone/Sulbactam	ND	S-predicted	S	Yes	＜=8.0
						Imipenem	ND	S-predicted	S	Yes	＜=0.25
						Meropenem	ND	S-predicted	S	Yes	＜=0.25
						Aztreonam	ND	Unpredicted	S	Unknown	＜=1.0
						Ciprofloxacin	ND	Unpredicted	S	Unknown	＜=0.25
						Levofloxacin	ND	Unpredicted	S	Unknown	＜=0.12
						Amikacin	ND	Unpredicted	S	Unknown	＜=2.0
						Tobramycin	ND	Unpredicted	S	Unknown	＜=1.0
						Trimethoprim/Sulfamethoxazole	ND	Unpredicted	S	Unknown	＜=1/19
						Colistin	ND	Unpredicted	S	Unknown	＜=0.5
	P060	39050986	Klebsiella pneumoniae 152719 Human alphaherpesvirus 1 1300 Torque teno virus 22 9 Human betaherpesvirus 5 17 Human gammaherpesvirus 4 13	Klebsiella pneumoniae	92.0391% (5229956/5682322)	Piperacilin/Tazobactam	KPC-2	R-predicted	R	Yes	＞64/4
						Ceftazidime	CTX-M-15;SHV-12;KPC-2	R-predicted	R	Yes	＞16.0
						Cefepime	CTX-M-65;CTX-M-15;SHV-12;KPC-2;OXA-1	R-predicted	R	Yes	＞16.0
						Cefoperazone/Sulbactam	CTX-M-15;KPC-2;OXA-1	R-predicted	R	Yes	>64.0
						Imipenem	KPC-2	R-predicted	R	Yes	＞8.0
						Meropenem	KPC-2	R-predicted	R	Yes	＞8.0
						Aztreonam	CTX-M-15;KPC-2	R-predicted	R	Yes	＞16.0
						Ciprofloxacin	KP_parC:239(G->T);KP_gyrA:248(C->T);KP_gyrA:260(A->G)	R-predicted	R	Yes	＞2
						Levofloxacin	KP_parC:239(G->T);KP_gyrA:248(C->T);KP_gyrA:260(A->G)	R-predicted	R	Yes	＞8.0
						Amikacin	rmtB	R-predicted	R	Yes	＞32.0
						Tobramycin	rmtB;AAC(6')-Ib-cr	R-predicted	R	Yes	>16.0
						Trimethoprim/Sulfamethoxazole	ND	Unpredicted	S	Unknown	2/38
						Colistin	ND	Unpredicted	S	Unknown	＜=0.5
	P061	23274382	Klebsiella pneumoniae 152719 Human alphaherpesvirus 1 1300 Torque teno virus 22 9 Human betaherpesvirus 5 17 Human gammaherpesvirus 4 14	Klebsiella pneumoniae	28.0141% (1591849/5682322)	Piperacilin/Tazobactam	ND	Unpredicted	R	Unknown	＞=128.0
						Ceftazidime	CTX-M-55;SHV-28-like	R-predicted	R	Yes	＞=64.0
						Cefepime	CTX-M-55;SHV-28-like	R-predicted	R	Yes	＞=32.0
						Cefoperazone/Sulbactam	CTX-M-55	R-predicted	R	Yes	＞=64.0
						Imipenem	ND	S-predicted	S	Yes	＜=0.25
						Meropenem	ND	S-predicted	S	Yes	＜=0.25
						Aztreonam	CTX-M-55	R-predicted	R	Yes	＞=64.0
						Ciprofloxacin	ND	Unpredicted	R	Unknown	＞=4.0
						Levofloxacin	ND	Unpredicted	R	Unknown	＞=8.0
						Amikacin	ND	Unpredicted	S	Unknown	＜=2.0
						Tobramycin	AAC(6')-Ib-cr	R-predicted	R	Yes	＞=16.0
						Trimethoprim/Sulfamethoxazole	dfrA27	R-predicted	R	Yes	＞=16/304
						Colistin	ND	Unpredicted	S	Unknown	2
	P062	25721339	Klebsiella pneumoniae 152719 Human alphaherpesvirus 1 1300 Torque teno virus 22 9 Human betaherpesvirus 5 17 Human gammaherpesvirus 4 15	Klebsiella pneumoniae	94.7127% (5381879/5682322)	Piperacilin/Tazobactam	KPC-2	R-predicted	R	Yes	＞=128.0
						Ceftazidime	KPC-2;SHV-12	R-predicted	R	Yes	＞=64.0
						Cefepime	CTX-M-65;KPC-2;SHV-12	R-predicted	R	Yes	＞=32.0
						Cefoperazone/Sulbactam	KPC-2	R-predicted	R	Yes	＞=64.0
						Imipenem	KPC-2	R-predicted	R	Yes	＞=16.0
						Meropenem	KPC-2	R-predicted	R	Yes	＞=16.0
						Aztreonam	KPC-2	R-predicted	R	Yes	＞=64.0
						Ciprofloxacin	KP_parC:239(G->T);KP_gyrA:248(C->T);KP_gyrA:260(A->C);KP_gyrA:260(A->G)	R-predicted	R	Yes	＞=4.0
						Levofloxacin	KP_parC:239(G->T);KP_gyrA:248(C->T);KP_gyrA:260(A->C);KP_gyrA:260(A->G)	R-predicted	R	Yes	＞=8.0
						Amikacin	rmtB	R-predicted	R	Yes	＞=64.0
						Tobramycin	rmtB	R-predicted	R	Yes	＞=16.0
						Trimethoprim/Sulfamethoxazole	dfrA14	R-predicted	R	Yes	＞=16/304
						Colistin	ND	Unpredicted	S	Unknown	＜=0.5
	P063	43310750	Klebsiella pneumoniae 152719 Human alphaherpesvirus 1 1300 Torque teno virus 22 9 Human betaherpesvirus 5 17 Human gammaherpesvirus 4 16	Klebsiella pneumoniae	39.0852% (2220949/5682322)	Piperacilin/Tazobactam	KPC-2	R-predicted	R	Yes	＞=128.0
						Ceftazidime	SHV-12;KPC-2	R-predicted	R	Yes	＞=64.0
						Cefepime	SHV-12;CTX-M-14-like;KPC-2	R-predicted	R	Yes	＞=32.0
						Cefoperazone/Sulbactam	KPC-2	R-predicted	R	Yes	＞=64.0
						Imipenem	KPC-2	R-predicted	R	Yes	＞=16.0
						Meropenem	KPC-2	R-predicted	R	Yes	＞=16.0
						Aztreonam	KPC-2	R-predicted	R	Yes	＞=64.0
						Ciprofloxacin	KP_parC:239(G->T);KP_gyrA:248(C->T);KP_gyrA:260(A->G)	R-predicted	R	Yes	＞=4.0
						Levofloxacin	KP_parC:239(G->T);KP_gyrA:248(C->T);KP_gyrA:260(A->G)	R-predicted	R	Yes	＞=8.0
						Amikacin	rmtB	R-predicted	R	Yes	＞=64.0
						Tobramycin	rmtB	R-predicted	R	Yes	＞=16.0
						Trimethoprim/Sulfamethoxazole	dfrA14	R-predicted	R	Yes	＞=16/304
						Colistin	ND	Unpredicted	S	Unknown	＜=0.5
	P064	15787034	Klebsiella pneumoniae 152719 Human alphaherpesvirus 1 1300 Torque teno virus 22 9 Human betaherpesvirus 5 17 Human gammaherpesvirus 4 17	Klebsiella pneumoniae	85.0132% (4830725/5682322)	Piperacilin/Tazobactam	KPC-2	R-predicted	R	Yes	＞=128.0
						Ceftazidime	KPC-2;SHV-28-like;IMP-4	R-predicted	R	Yes	＞=64.0
						Cefepime	KPC-2;SHV-28-like;IMP-4	R-predicted	R	Yes	＞=32.0
						Cefoperazone/Sulbactam	KPC-2	R-predicted	R	Yes	＞=64.0
						Imipenem	KPC-2;IMP-4	R-predicted	R	Yes	＞=16.0
						Meropenem	KPC-2;IMP-4	R-predicted	R	Yes	＞=16.0
						Aztreonam	KPC-2	R-predicted	R	Yes	＞=64.0
						Ciprofloxacin	ND	Unpredicted	R	Unknown	0.5
						Levofloxacin	ND	Unpredicted	R	Unknown	1
						Amikacin	ND	Unpredicted	S	Unknown	＜=2.0
						Tobramycin	ND	Unpredicted	S	Unknown	＜=1.0
						Trimethoprim/Sulfamethoxazole	ND	Unpredicted	S	Unknown	＜=1/19
						Colistin	ND	Unpredicted	S	Unknown	＜=0.5
	P065	12965210	Klebsiella pneumoniae 152719 Human alphaherpesvirus 1 1300 Torque teno virus 22 9 Human betaherpesvirus 5 17 Human gammaherpesvirus 4 18	Klebsiella pneumoniae	85.0217% (4831208/5682322)	Piperacilin/Tazobactam	ND	Unpredicted	R	Unknown	＞=128.0
						Ceftazidime	DHA-1;SHV-28-like	R-predicted	R	Yes	＞=64.0
						Cefepime	SHV-28-like	S-predicted	S	Yes	＜=0.12
						Cefoperazone/Sulbactam	ND	S-predicted	R	No	32
						Imipenem	ND	S-predicted	S	Yes	＜=0.25
						Meropenem	ND	S-predicted	S	Yes	＜=0.25
						Aztreonam	ND	Unpredicted	R	Unknown	＞=64.0
						Ciprofloxacin	QnrB4	R-predicted	R	Yes	1
						Levofloxacin	QnrB4	R-predicted	R	Yes	1
						Amikacin	ND	Unpredicted	S	Unknown	＜=2.0
						Tobramycin	ND	S-predicted	S	Yes	＜=1.0
						Trimethoprim/Sulfamethoxazole	dfrA1	R-predicted	R	Yes	＞=16/304
						Colistin	ND	Unpredicted	S	Unknown	＜=0.5
	P066	12419879	Klebsiella pneumoniae 152719 Human alphaherpesvirus 1 1300 Torque teno virus 22 9 Human betaherpesvirus 5 17 Human gammaherpesvirus 4 19	Klebsiella pneumoniae	85.8371% (4877538/5682322)	Piperacilin/Tazobactam	KPC-2	R-predicted	R	Yes	＞=128.0
						Ceftazidime	CTX-M-15;KPC-2	R-predicted	R	Yes	＞=64.0
						Cefepime	CTX-M-15	S-predicted	R	No	＞=32.0
						Cefoperazone/Sulbactam	CTX-M-15;KPC-2	R-predicted	R	Yes	＞=64.0
						Imipenem	KPC-2	R-predicted	R	Yes	＞=16.0
						Meropenem	KPC-2	R-predicted	R	Yes	＞=16.0
						Aztreonam	CTX-M-15;KPC-2	R-predicted	R	Yes	＞=64.0
						Ciprofloxacin	ND	Unpredicted	R	Unknown	＞=4.0
						Levofloxacin	ND	Unpredicted	R	Unknown	＞=8.0
						Amikacin	ND	Unpredicted	S	Unknown	＜=2.0
						Tobramycin	AAC(6')-Ib'-like	R-predicted	R	Yes	8
						Trimethoprim/Sulfamethoxazole	ND	Unpredicted	S	Unknown	＜=1/19
						Colistin	ND	Unpredicted	S	Unknown	＜=0.5
	P067	76657737	Klebsiella pneumoniae 152719 Human alphaherpesvirus 1 1300 Torque teno virus 22 9 Human betaherpesvirus 5 17 Human gammaherpesvirus 4 20	Klebsiella pneumoniae	91.5299% (5201023/5682322)	Piperacilin/Tazobactam	KPC-2	R-predicted	R	Yes	＞=128.0
						Ceftazidime	KPC-2;SHV-12	R-predicted	R	Yes	＞=64.0
						Cefepime	KPC-2;SHV-12;CTX-M-65	R-predicted	R	Yes	＞=32.0
						Cefoperazone/Sulbactam	KPC-2	R-predicted	R	Yes	＞=64.0
						Imipenem	KPC-2	R-predicted	R	Yes	＞=16.0
						Meropenem	KPC-2	R-predicted	R	Yes	8
						Aztreonam	KPC-2	R-predicted	R	Yes	＞=64.0
						Ciprofloxacin	KP_gyrA:248(C->T);KP_gyrA:260(A->G);KP_parC:239(G->T)	R-predicted	R	Yes	＞=4.0
						Levofloxacin	KP_gyrA:248(C->T);KP_gyrA:260(A->G);KP_parC:239(G->T)	R-predicted	R	Yes	＞=8.0
						Amikacin	rmtB	R-predicted	R	Yes	＞=64.0
						Tobramycin	rmtB	R-predicted	R	Yes	＞=16.0
						Trimethoprim/Sulfamethoxazole	ND	Unpredicted	S	Unknown	＜=1/19
						Colistin	KP_COL_gpa_M5	R-predicted	S	No	＜=0.5
	P068	14878878	Klebsiella pneumoniae 152719 Human alphaherpesvirus 1 1300 Torque teno virus 22 9 Human betaherpesvirus 5 17 Human gammaherpesvirus 4 21	Klebsiella pneumoniae	81.1483% (4611105/5682322)	Piperacilin/Tazobactam	KPC-2	R-predicted	R	Yes	＞=128.0
						Ceftazidime	SHV-12;KPC-2	R-predicted	R	Yes	＞=64.0
						Cefepime	TEM-198-like;SHV-12;CTX-M-65;KPC-2	R-predicted	R	Yes	＞=64.0
						Cefoperazone/Sulbactam	KPC-2	R-predicted	R	Yes	＞=64.0
						Imipenem	KPC-2	R-predicted	R	Yes	＞=16.0
						Meropenem	KPC-2	R-predicted	R	Yes	＞=16.0
						Aztreonam	KPC-2	R-predicted	R	Yes	＞=64.0
						Ciprofloxacin	KP_parC:239(G->T);KP_gyrA:248(C->T);KP_gyrA:260(A->G)	R-predicted	R	Yes	＞=4.0
						Levofloxacin	KP_parC:239(G->T);KP_gyrA:248(C->T);KP_gyrA:260(A->G)	R-predicted	R	Yes	＞=8.0
						Amikacin	rmtB	R-predicted	R	Yes	＞=64.0
						Tobramycin	rmtB	R-predicted	R	Yes	＞=16.0
						Trimethoprim/Sulfamethoxazole	dfrA14	R-predicted	R	Yes	＞=16/304
						Colistin	ND	Unpredicted	S	Unknown	＜=0.5
	P069	24550301	Klebsiella pneumoniae 152719 Human alphaherpesvirus 1 1300 Torque teno virus 22 9 Human betaherpesvirus 5 17 Human gammaherpesvirus 4 22	Klebsiella pneumoniae	89.5845% (5090482/5682322)	Piperacilin/Tazobactam	KPC-2	R-predicted	R	Yes	>=128.0
						Ceftazidime	KPC-2; SHV-28-like; CTX-M-15; DHA-1	R-predicted	R	Yes	>=64.0
						Cefepime	KPC-2; SHV-28-like; CTX-M-15; OXA-1	R-predicted	R	Yes	>=32.0
						Cefoperazone/Sulbactam	KPC-2; CTX-M-15; OXA-1	R-predicted	R	Yes	>=64.0
						Imipenem	KPC-2	R-predicted	R	Yes	>=16.0
						Meropenem	KPC-2	R-predicted	R	Yes	8
						Aztreonam	KPC-2; CTX-M-15	R-predicted	R	Yes	>=64.0
						Ciprofloxacin	KP_gyrA:248(C->T); KP_gyrA:260(A->C); KP_parC:239(G->T); QnrB4	R-predicted	R	Yes	>=4.0
						Levofloxacin	KP_gyrA:248(C->T); KP_gyrA:260(A->C); KP_parC:239(G->T); QnrB4	R-predicted	R	Yes	>=8.0
						Amikacin	armA	R-predicted	R	Yes	>=64.0
						Tobramycin	APH(3')-Ia; AAC(6')-Ib-cr; armA	R-predicted	R	Yes	>=16.0
						Trimethoprim/Sulfamethoxazole	dfrA12	R-predicted	S	No	2/38
						Colistin	ND	Unpredicted	S	Unknown	<=0.5
	P070	76835585	Klebsiella pneumoniae 152719 Human alphaherpesvirus 1 1300 Torque teno virus 22 9 Human betaherpesvirus 5 17 Human gammaherpesvirus 4 23	Klebsiella pneumoniae	61.6581% (3503610/5682322)	Piperacilin/Tazobactam	ND	Unpredicted	R	Unknown	＞=128.0
						Ceftazidime	CTX-M-55;SHV-28-like	R-predicted	R	Yes	＞=64.0
						Cefepime	CTX-M-55;SHV-28-like;TEM-198-like	R-predicted	R	Yes	＞=32.0
						Cefoperazone/Sulbactam	CTX-M-55	R-predicted	R	Yes	＞=64.0
						Imipenem	ND	S-predicted	S	Yes	0.5
						Meropenem	ND	S-predicted	S	Yes	＜=0.25
						Aztreonam	CTX-M-55	R-predicted	R	Yes	＞=64.0
						Ciprofloxacin	KP_gyrA:248(C->T);KP_parC:240(C->A)	R-predicted	R	Yes	＞=4.0
						Levofloxacin	KP_gyrA:248(C->T)	R-predicted	R	Yes	＞=8.0
						Amikacin	ND	Unpredicted	S	Unknown	＜=2.0
						Tobramycin	APH(3')-Ia	S-predicted	R	No	＞=16.0
						Trimethoprim/Sulfamethoxazole	dfrA14	R-predicted	R	Yes	＞=16/304
						Colistin	ND	Unpredicted	S	Unknown	＜=0.5
	P071	35712510	Klebsiella pneumoniae 152719 Human alphaherpesvirus 1 1300 Torque teno virus 22 9 Human betaherpesvirus 5 17 Human gammaherpesvirus 4 24	Klebsiella pneumoniae	89.3414% (5076668/5682322)	Piperacilin/Tazobactam	KPC-2	R-predicted	R	Yes	＞=128.0
						Ceftazidime	SHV-12;KPC-2	R-predicted	R	Yes	＞=64.0
						Cefepime	SHV-12;KPC-2;CTX-M-65	R-predicted	R	Yes	＞=32.0
						Cefoperazone/Sulbactam	KPC-2	R-predicted	R	Yes	＞=64.0
						Imipenem	KPC-2	R-predicted	R	Yes	＞=16.0
						Meropenem	KPC-2	R-predicted	R	Yes	＞=16.0
						Aztreonam	KPC-2	R-predicted	R	Yes	＞=64.0
						Ciprofloxacin	KP_parC:239(G->T);KP_gyrA:248(C->T);KP_gyrA:260(A->G)	R-predicted	R	Yes	＞=4.0
						Levofloxacin	KP_parC:239(G->T);KP_gyrA:248(C->T);KP_gyrA:260(A->G)	R-predicted	R	Yes	＞=8.0
						Amikacin	rmtB	R-predicted	R	Yes	＞=64.0
						Tobramycin	rmtB	R-predicted	R	Yes	＞=16.0
						Trimethoprim/Sulfamethoxazole	dfrA14	R-predicted	R	Yes	＞=16/304
						Colistin	ND	Unpredicted	S	Unknown	＜=0.5
	P072	18056733	Acinetobacter baumannii 601605 Pseudomonas aeruginosa 122212 Klebsiella pneumoniae 7463 Aspergillus niger 27 Human betaherpesvirus 5 1254 Human gammaherpesvirus 4 1075 Torque teno virus 15 155 Human betaherpesvirus 7 4 Human betaherpesvirus 6B 1	Klebsiella pneumoniae	57.6808% (3613358/6264404)	Piperacilin/Tazobactam	KPC	R-predicted	R	Yes	>=128.0
						Ceftazidime	SHV-28-like; KPC	R-predicted	R	Yes	>=64.0
						Cefepime	SHV-28-like; CTX-M-65; TEM-198-like; KPC	R-predicted	R	Yes	>=32.0
						Cefoperazone/Sulbactam	KPC	R-predicted	R	Yes	>=64.0
						Imipenem	KPC	R-predicted	R	Yes	>=16.0
						Meropenem	KPC	R-predicted	R	Yes	>=16.0
						Aztreonam	KPC	R-predicted	R	Yes	>=64.0
						Ciprofloxacin	ND	Unpredicted	R	Unknown	>=4.0
						Levofloxacin	ND	Unpredicted	R	Unknown	>=8.0
						Amikacin	rmtB	R-predicted	R	Yes	>=64.0
						Tobramycin	rmtB	R-predicted	R	Yes	>=16.0
						Trimethoprim/Sulfamethoxazole	dfrA14	R-predicted	R	Yes	>=16/304
						Colistin	ND	Unpredicted	S	Unknown	<=0.5
	P073	19456267	Acinetobacter baumannii 601605 Pseudomonas aeruginosa 122212 Klebsiella pneumoniae 7463 Aspergillus niger 27 Human betaherpesvirus 5 1254 Human gammaherpesvirus 4 1075 Torque teno virus 15 155 Human betaherpesvirus 7 4 Human betaherpesvirus 6B 2	Klebsiella pneumoniae	95.6751% (5993473/6264404)	Piperacilin/Tazobactam	KPC	R-predicted	R	Yes	>=128.0
						Ceftazidime	SHV-12; KPC	R-predicted	R	Yes	>=64.0
						Cefepime	CTX-M-65; SHV-12; KPC	R-predicted	R	Yes	>=32.0
						Cefoperazone/Sulbactam	KPC	R-predicted	R	Yes	>=64.0
						Imipenem	KPC	R-predicted	R	Yes	>=16.0
						Meropenem	KPC	R-predicted	R	Yes	>=16.0
						Aztreonam	KPC	R-predicted	R	Yes	>=64.0
						Ciprofloxacin	KP_parC:239(G->T); KP_gyrA:248(C->T); KP_gyrA:260(A->G)	R-predicted	R	Yes	>=4.0
						Levofloxacin	KP_parC:239(G->T); KP_gyrA:248(C->T); KP_gyrA:260(A->G)	R-predicted	R	Yes	>=8.0
						Amikacin	rmtB	R-predicted	S	No	4
						Tobramycin	APH(3')-Ia; rmtB	S-predicted	R	No	>=16.0
						Trimethoprim/Sulfamethoxazole	dfrA14	R-predicted	R	Yes	>=16/304
						Colistin	ND	Unpredicted	S	Unknown	<=0.5
	P074	33183540	Acinetobacter baumannii 601605 Pseudomonas aeruginosa 122212 Klebsiella pneumoniae 7463 Aspergillus niger 27 Human betaherpesvirus 5 1254 Human gammaherpesvirus 4 1075 Torque teno virus 15 155 Human betaherpesvirus 7 4 Human betaherpesvirus 6B 3	Klebsiella pneumoniae	91.9678% (5225905/5682322)	Piperacilin/Tazobactam	ND	Unpredicted	R	Unknown	＞=128.0
						Ceftazidime	SHV-28-like	Unpredicted	S	Unknown	4
						Cefepime	SHV-28-like	S-predicted	S	Yes	＜=0.12
						Cefoperazone/Sulbactam	ND	S-predicted	S	Yes	＜=8
						Imipenem	ND	S-predicted	S	Yes	＜=0.25
						Meropenem	ND	S-predicted	S	Yes	＜=0.25
						Aztreonam	ND	Unpredicted	S	Unknown	＜=1
						Ciprofloxacin	QnrB1-like	R-predicted	R	Yes	＞=4.0
						Levofloxacin	ND	Unpredicted	R	Unknown	＞=8.0
						Amikacin	ND	Unpredicted	S	Unknown	＜=2.0
						Tobramycin	APH(3')-Ia;AAC(6')-Ib-cr	R-predicted	R	Yes	＞=16.0
						Trimethoprim/Sulfamethoxazole	dfrA27	R-predicted	R	Yes	＞=16/304
						Colistin	ND	Unpredicted	S	Unknown	1
	P075	34571352	Acinetobacter baumannii 601605 Pseudomonas aeruginosa 122212 Klebsiella pneumoniae 7463 Aspergillus niger 27 Human betaherpesvirus 5 1254 Human gammaherpesvirus 4 1075 Torque teno virus 15 155 Human betaherpesvirus 7 4 Human betaherpesvirus 6B 4	Klebsiella pneumoniae	95.8885% (6006843/6264404)	Piperacilin/Tazobactam	ND	Unpredicted	R	Unknown	＞=128.0
						Ceftazidime	SHV-12	R-predicted	R	Yes	＞=64.0
						Cefepime	CTX-M-65;SHV-12	R-predicted	R	Yes	＞=32.0
						Cefoperazone/Sulbactam	ND	Unpredicted	R	Unknown	＞=64.0
						Imipenem	ND	S-predicted	R	Yes	＞=16.0
						Meropenem	ND	S-predicted	R	Yes	＞=16.0
						Aztreonam	ND	Unpredicted	R	Unknown	＞=64.0
						Ciprofloxacin	KP_parC:239(G->T);KP_gyrA:248(C->T);KP_gyrA:260(A->G)	R-predicted	R	Yes	＞=4.0
						Levofloxacin	KP_parC:239(G->T);KP_gyrA:248(C->T);KP_gyrA:260(A->G)	R-predicted	R	Yes	＞=8.0
						Amikacin	ND	Unpredicted	S	Unknown	＜=2.0
						Tobramycin	AAC(6')-Ib-cr	R-predicted	R	Yes	＞=16.0
						Trimethoprim/Sulfamethoxazole	ND	Unpredicted	S	Unknown	＜=1/19
						Colistin	ND	Unpredicted	S	Unknown	1
	P076	9777648	Acinetobacter baumannii 601605 Pseudomonas aeruginosa 122212 Klebsiella pneumoniae 7463 Aspergillus niger 27 Human betaherpesvirus 5 1254 Human gammaherpesvirus 4 1075 Torque teno virus 15 155 Human betaherpesvirus 7 4 Human betaherpesvirus 6B 5	Klebsiella pneumoniae	93.0798% (5830893/6264404)	Piperacilin/Tazobactam	KPC-2	R-predicted	R	Yes	＞=128.0
						Ceftazidime	KPC-2;SHV-28-like	R-predicted	R	Yes	＞=64.0
						Cefepime	CTX-M-9;KPC-2;SHV-28-like	R-predicted	R	Yes	＞=32.0
						Cefoperazone/Sulbactam	KPC-2	R-predicted	R	Yes	＞=64.0
						Imipenem	KPC-2	R-predicted	R	Yes	＞=16.0
						Meropenem	KPC-2	R-predicted	R	Yes	＞=16.0
						Aztreonam	KPC-2	R-predicted	R	Yes	＞=64.0
						Ciprofloxacin	KP_parC:239(G->T);KP_gyrA:248(C->T);KP_gyrA:260(A->G)	R-predicted	R	Yes	＞=4.0
						Levofloxacin	KP_parC:239(G->T);KP_gyrA:248(C->T);KP_gyrA:260(A->G)	R-predicted	R	Yes	＞=8.0
						Amikacin	rmtB	R-predicted	S	No	＜=2.0
						Tobramycin	rmtB;AAC(6')-Ib-cr	R-predicted	R	Yes	≥16.0
						Trimethoprim/Sulfamethoxazole	dfrA27	R-predicted	S	No	＜=1/19
						Colistin	ND	Unpredicted	S	Unknown	1
	P077	34857740	Staphylococcus aureus 381319 Haemophilus influenzae 5206 Human betaherpesvirus 7 67 Human betaherpesvirus 6B 2 Human alphaherpesvirus 1 18	Staphylococcus aureus	91.906% (2592999/2821361)	Penicillin	blaZ	R-predicted	S	No	0.1
						Oxacillin	ND	S-predicted	S	Yes	＜=0.25
						Clindamycin	ErmB	R-predicted	S	No	＜=0.25
						Erythromycin	ErmB	R-predicted	S	No	＜=0.25
						Ciprofloxacin	ND	S-predicted	S	Yes	＜=0.5
						Levofloxacin	ND	S-predicted	S	Yes	0.3
						Gentamicin	ND	S-predicted	S	Yes	＜=0.5
						Vancomycin	ND	S-predicted	S	Yes	＜=0.5
						Tetracycline	tetM	Unpredicted	S	Unknown	＜=1.0
	P078	23120342	Staphylococcus aureus 381319 Haemophilus influenzae 5206 Human betaherpesvirus 7 67 Human betaherpesvirus 6B 2 Human alphaherpesvirus 1 19	Staphylococcus aureus	84.1765% (2374923/2821361)	Penicillin	mecA	R-predicted	R	Yes	＞=0.5
						Oxacillin	mecA	R-predicted	R	Yes	＞=4.0
						Clindamycin	ErmC	R-predicted	R	Yes	＞=8.0
						Erythromycin	ErmC	R-predicted	R	Yes	＞=8.0
						Ciprofloxacin	ND	S-predicted	S	Yes	＜=0.5
						Levofloxacin	ND	S-predicted	S	Yes	0.3
						Gentamicin	ND	S-predicted	S	Yes	＜=0.5
						Vancomycin	ND	S-predicted	S	Yes	＜=0.5
						Tetracycline	ND	S-predicted	S	Yes	＜=1.0
	P079	37637708	Staphylococcus aureus 381319 Haemophilus influenzae 5206 Human betaherpesvirus 7 67 Human betaherpesvirus 6B 2 Human alphaherpesvirus 1 20	Staphylococcus aureus	75.6282% (2133745/2821361)	Penicillin	mecA;blaZ	R-predicted	R	Yes	＞=0.5
						Oxacillin	mecA	R-predicted	R	Yes	＞=4.0
						Clindamycin	ErmB	R-predicted	R	Yes	＞=8.0
						Erythromycin	ErmB	R-predicted	R	Yes	＞=8.0
						Ciprofloxacin	ND	S-predicted	S	Yes	＜=0.5
						Levofloxacin	ND	S-predicted	S	Yes	0.3
						Gentamicin	ND	S-predicted	S	Yes	＜=0.5
						Vancomycin	ND	S-predicted	S	Yes	＜=0.5
						Tetracycline	tet(K)	Unpredicted	R	Unknown	＞=16.0
	P080	21394860	Staphylococcus aureus 381319 Haemophilus influenzae 5206 Human betaherpesvirus 7 67 Human betaherpesvirus 6B 2 Human alphaherpesvirus 1 21	Staphylococcus aureus	6.5832% (185735/2821361)	Penicillin	ND	Unpredicted	R	Unknown	＞=0.5
						Oxacillin	ND	Unpredicted	S	Unknown	0.5
						Clindamycin	ErmC	R-predicted	R	Yes	＜=0.25
						Erythromycin	ErmC	R-predicted	R	Yes	＞=8.0
						Ciprofloxacin	ND	Unpredicted	S	Unknown	＜=0.5
						Levofloxacin	ND	Unpredicted	S	Unknown	＜=0.12
						Gentamicin	ND	Unpredicted	S	Unknown	＜=0.5
						Vancomycin	ND	Unpredicted	S	Unknown	1
						Tetracycline	ND	Unpredicted	S	Unknown	＜=1.0
	P081	30265859	Staphylococcus aureus 381319 Haemophilus influenzae 5206 Human betaherpesvirus 7 67 Human betaherpesvirus 6B 2 Human alphaherpesvirus 1 22	Staphylococcus aureus	85.7545% (2419444/2821361)	Penicillin	blaZ	R-predicted	R	Yes	>=0.5
						Oxacillin	ND	S-predicted	S	Yes	0.5
						Clindamycin	ErmC	R-predicted	R	Yes	>=0.25
						Erythromycin	ErmC	R-predicted	R	Yes	>=8
						Ciprofloxacin	ND	S-predicted	S	Yes	<=0.5
						Levofloxacin	ND	S-predicted	S	Yes	0.3
						Gentamicin	ND	S-predicted	S	Yes	<=0.5
						Vancomycin	ND	S-predicted	S	Yes	1
						Tetracycline	ND	S-predicted	S	Yes	<=1
	P082	20782608	Staphylococcus aureus 381319 Haemophilus influenzae 5206 Human betaherpesvirus 7 67 Human betaherpesvirus 6B 2 Human alphaherpesvirus 1 23	Staphylococcus aureus	85.8485% (2422096/2821361)	Penicillin	mecA;blaZ	R-predicted	R	Yes	＞=0.5
						Oxacillin	mecA	R-predicted	R	Yes	＞=4.0
						Clindamycin	ErmC	R-predicted	R	Yes	＜=0.25
						Erythromycin	ErmC	R-predicted	R	Yes	＞=8.0
						Ciprofloxacin	ND	S-predicted	S	Yes	＜=0.5
						Levofloxacin	ND	S-predicted	S	Yes	＜=0.12
						Gentamicin	ND	S-predicted	S	Yes	＜=0.5
						Vancomycin	ND	S-predicted	S	Yes	1
						Tetracycline	ND	S-predicted	S	Yes	＜=1.0
	P083	28702156	Staphylococcus aureus 381319 Haemophilus influenzae 5206 Human betaherpesvirus 7 67 Human betaherpesvirus 6B 2 Human alphaherpesvirus 1 24	Staphylococcus aureus	92.0639% (2597455/2821361)	Penicillin	blaZ	R-predicted	R	Yes	＞=0.5
						Oxacillin	ND	S-predicted	S	Yes	＜=0.25
						Clindamycin	ErmB	R-predicted	R	Yes	＞=8.0
						Erythromycin	ErmB	R-predicted	R	Yes	＞=8.0
						Ciprofloxacin	ND	S-predicted	S	Yes	＜=0.5
						Levofloxacin	ND	S-predicted	S	Yes	＜=0.12
						Gentamicin	AAC(6')-Ie-APH(2'')-Ia	Unpredicted	R	Unknown	＞=16.0
						Vancomycin	ND	S-predicted	S	Yes	＜=0.5
						Tetracycline	ND	S-predicted	S	Yes	＜=1.0
	P084	6194271	Staphylococcus aureus 381319 Haemophilus influenzae 5206 Human betaherpesvirus 7 67 Human betaherpesvirus 6B 2 Human alphaherpesvirus 1 25	Staphylococcus aureus	88.542% (2498090/2821361)	Penicillin	mecA;blaZ	R-predicted	R	Yes	＞=0.5
						Oxacillin	mecA	R-predicted	R	Yes	＞=4.0
						Clindamycin	ErmB	R-predicted	R	Yes	＞=8.0
						Erythromycin	ErmB	R-predicted	R	Yes	＞=8.0
						Ciprofloxacin	ND	S-predicted	S	Yes	＜=0.5
						Levofloxacin	ND	S-predicted	S	Yes	＜=0.12
						Gentamicin	ND	S-predicted	S	Yes	＜=0.5
						Vancomycin	ND	S-predicted	S	Yes	＜=0.5
						Tetracycline	tet(K)	Unpredicted	R	Unknown	＞=16.0
	P085	58060323	Staphylococcus aureus 381319 Haemophilus influenzae 5206 Human betaherpesvirus 7 67 Human betaherpesvirus 6B 2 Human alphaherpesvirus 1 26	Staphylococcus aureus	7.5824% (213927/2821361)	Penicillin	mecA;blaZ	R-predicted	R	Yes	＞=0.5
						Oxacillin	mecA	R-predicted	R	Yes	＞=4.0
						Clindamycin	ErmB	R-predicted	R	Yes	＞=8.0
						Erythromycin	ErmB	R-predicted	R	Yes	＞=8.0
						Ciprofloxacin	ND	Unpredicted	S	Unknown	＜=0.5
						Levofloxacin	ND	Unpredicted	S	Unknown	0.3
						Gentamicin	ND	Unpredicted	S	Unknown	＜=0.5
						Vancomycin	ND	Unpredicted	S	Unknown	1
						Tetracycline	tet(K)	Unpredicted	R	Unknown	＞=16.0
	P086	42633634	Staphylococcus aureus 381319 Haemophilus influenzae 5206 Human betaherpesvirus 7 67 Human betaherpesvirus 6B 2 Human alphaherpesvirus 1 27	Staphylococcus aureus	0.9823% (27713/2821361)	Penicillin	blaZ	R-predicted	R	Yes	＞=0.5
						Oxacillin	ND	Unpredicted	R	Unknown	＞=4.0
						Clindamycin	ErmB	R-predicted	R	Yes	＞=8.0
						Erythromycin	ErmB	R-predicted	R	Yes	＞=8.0
						Ciprofloxacin	ND	Unpredicted	S	Unknown	＜=0.5
						Levofloxacin	ND	Unpredicted	S	Unknown	＜=0.12
						Gentamicin	ND	Unpredicted	S	Unknown	＜=0.5
						Vancomycin	ND	Unpredicted	S	Unknown	1
						Tetracycline	tet(K)	Unpredicted	R	Unknown	＞=16.0
	P087	23572179	Staphylococcus aureus 381319 Haemophilus influenzae 5206 Human betaherpesvirus 7 67 Human betaherpesvirus 6B 2 Human alphaherpesvirus 1 28	Staphylococcus aureus	93.8113% (2646755/2821361)	Penicillin	blaZ	R-predicted	R	Yes	＞=0.5
						Oxacillin	ND	S-predicted	S	Yes	0.5
						Clindamycin	ErmB	R-predicted	S	No	＜=0.25
						Erythromycin	ErmB	R-predicted	R	Yes	＞=8.0
						Ciprofloxacin	SA_parC:239(C->T)	R-predicted	R	Yes	2
						Levofloxacin	SA_parC:239(C->T)	R-predicted	S	No	1
						Gentamicin	AAC(6')-Ie-APH(2'')-Ia	Unpredicted	R	Unknown	＞=16.0
						Vancomycin	ND	S-predicted	S	Yes	＜=0.5
						Tetracycline	ND	S-predicted	S	Yes	＜=1.0
	P040	9964674	Pseudomonas aeruginosa 1355298 Acinetobacter baumannii 81311 Proteus mirabilis 2526 Aspergillus flavus 32 Human alphaherpesvirus 1 9794 Human betaherpesvirus 5 22 Human betaherpesvirus 6B 6 Human betaherpesvirus 7 1 Betapapillomavirus 2 6 Human gammaherpesvirus 4 2	Pseudomonas aeruginosa	63.1764% (2521007/3990425)	Piperacilin/Tazobactam	ND	Unpredicted	S	Unknown	16
						Imipenem	ND	Unpredicted	S	Unknown	<=1
						Meropenem	ND	Unpredicted	S	Unknown	1
						Aztreonam	ND	Unpredicted	R	Unknown	32
						Ceftazidime	ND	Unpredicted	S	Unknown	4
						Cefepime	ND	Unpredicted	S	Unknown	8
						Ciprofloxacin	ND	S-predicted	S	Yes	0.5
						Levofloxacin	ND	Unpredicted	S	Unknown	1
						Amikacin	ND	S-predicted	S	Yes	<-2.0
						Tobramycin	ND	S-predicted	S	Yes	<=1
	P072	18056733	Acinetobacter baumannii 601605 Pseudomonas aeruginosa 122212 Klebsiella pneumoniae 7463 Aspergillus niger 27 Human betaherpesvirus 5 1254 Human gammaherpesvirus 4 1075 Torque teno virus 15 155 Human betaherpesvirus 7 4 Human betaherpesvirus 6B 1	Pseudomonas aeruginosa	12.0133% (682635/5682322)	Piperacilin/Tazobactam	ND	Unpredicted	R	Unknown	32
						Imipenem	ND	Unpredicted	R	Unknown	>=16.0
						Meropenem	ND	Unpredicted	R	Unknown	8
						Aztreonam	ND	Unpredicted	S	Unknown	4
						Ceftazidime	ND	Unpredicted	R	Unknown	16
						Cefepime	ND	Unpredicted	R	Unknown	4
						Ciprofloxacin	ND	Unpredicted	R	Unknown	>=4
						Levofloxacin	ND	Unpredicted	R	Unknown	4
						Amikacin	ND	S-predicted	S	Yes	<2.0
						Tobramycin	ND	S-predicted	S	Yes	<=1.0
	P073	19456267	Acinetobacter baumannii 601605 Pseudomonas aeruginosa 122212 Klebsiella pneumoniae 7463 Aspergillus niger 27 Human betaherpesvirus 5 1254 Human gammaherpesvirus 4 1075 Torque teno virus 15 155 Human betaherpesvirus 7 4 Human betaherpesvirus 6B 2	Pseudomonas aeruginosa	92.827% (5274729/5682322)	Piperacilin/Tazobactam	ND	Unpredicted	R	Unknown	>=128.0
						Imipenem	ND	Unpredicted	R	Unknown	4
						Meropenem	ND	Unpredicted	R	Unknown	>=16.0
						Aztreonam	ND	Unpredicted	R	Unknown	>=64.0
						Ceftazidime	ND	Unpredicted	R	Unknown	>=64.0
						Cefepime	ND	Unpredicted	R	Unknown	>=64.0
						Ciprofloxacin	ND	S-predicted	R	No	>=4.0
						Levofloxacin	ND	Unpredicted	R	Unknown	>=8.0
						Amikacin	ND	S-predicted	S	Yes	4
						Tobramycin	ND	S-predicted	S	Yes	2
	P074	33183540	Acinetobacter baumannii 601605 Pseudomonas aeruginosa 122212 Klebsiella pneumoniae 7463 Aspergillus niger 27 Human betaherpesvirus 5 1254 Human gammaherpesvirus 4 1075 Torque teno virus 15 155 Human betaherpesvirus 7 4 Human betaherpesvirus 6B 3	Pseudomonas aeruginosa	96.3598% (6036366/6264404)	Piperacilin/Tazobactam	ND	Unpredicted	R	Unknown	＞=128.0
						Imipenem	ND	Unpredicted	S	Unknown	1
						Meropenem	ND	Unpredicted	S	Unknown	＜=0.25
						Aztreonam	ND	Unpredicted	S	Unknown	4
						Ceftazidime	ND	Unpredicted	S	Unknown	8
						Cefepime	ND	Unpredicted	S	Unknown	8
						Ciprofloxacin	PA_gyrA:248(C->T)	R-predicted	R	Yes	>=4
						Levofloxacin	PA_gyrA:248(C->T)	R-predicted	R	Yes	>=8
						Amikacin	ND	S-predicted	S	Yes	＜=2.0
						Tobramycin	ND	S-predicted	S	Yes	＜=1.0
	P075	34571352	Acinetobacter baumannii 601605 Pseudomonas aeruginosa 122212 Klebsiella pneumoniae 7463 Aspergillus niger 27 Human betaherpesvirus 5 1254 Human gammaherpesvirus 4 1075 Torque teno virus 15 155 Human betaherpesvirus 7 4 Human betaherpesvirus 6B 4	Pseudomonas aeruginosa	16.2297% (689696/4249586)	Piperacilin/Tazobactam	ND	Unpredicted	S	Unknown	＜=4.0
						Imipenem	ND	Unpredicted	R	Unknown	＞=16.0
						Meropenem	ND	Unpredicted	R	Unknown	8
						Aztreonam	ND	Unpredicted	S	Unknown	4
						Ceftazidime	ND	Unpredicted	S	Unknown	4
						Cefepime	ND	Unpredicted	S	Unknown	2
						Ciprofloxacin	ND	S-predicted	S	Yes	＜=0.25
						Levofloxacin	ND	Unpredicted	S	Unknown	0.5
						Amikacin	ND	S-predicted	S	Yes	＜=2.0
						Tobramycin	ND	S-predicted	S	Yes	＜=1.0
	P076	9777648	Acinetobacter baumannii 601605 Pseudomonas aeruginosa 122212 Klebsiella pneumoniae 7463 Aspergillus niger 27 Human betaherpesvirus 5 1254 Human gammaherpesvirus 4 1075 Torque teno virus 15 155 Human betaherpesvirus 7 4 Human betaherpesvirus 6B 5	Pseudomonas aeruginosa	86.6134% (4921653/5682322)	Piperacilin/Tazobactam	ND	Unpredicted	S	Unknown	8
						Imipenem	ND	Unpredicted	R	Unknown	＞=16.0
						Meropenem	ND	Unpredicted	R	Unknown	4
						Aztreonam	ND	Unpredicted	S	Unknown	4
						Ceftazidime	ND	Unpredicted	S	Unknown	2
						Cefepime	ND	Unpredicted	S	Unknown	2
						Ciprofloxacin	ND	Unpredicted	S	Unknown	＜=0.25
						Levofloxacin	ND	Unpredicted	S	Unknown	1
						Amikacin	ND	S-predicted	S	Unknown	＜=2.0
						Tobramycin	ND	S-predicted	S	Yes	＜=1.0
	P088	45591537	Pseudomonas aeruginosa 96952	Pseudomonas aeruginosa	51.9041% (3251482/6264404)	Piperacilin/Tazobactam	ND	Unpredicted	S	Unknown	22
						Imipenem	ND	Unpredicted	S	Unknown	30
						Meropenem	ND	Unpredicted	S	Unknown	34
						Aztreonam	ND	Unpredicted	S	Unknown	24
						Ceftazidime	ND	Unpredicted	S	Unknown	/
						Cefepime	ND	Unpredicted	S	Unknown	24
						Ciprofloxacin	ND	Unpredicted	R	Unknown	8
						Levofloxacin	ND	Unpredicted	R	Unknown	6
						Amikacin	ND	S-predicted	S	Unknown	26
						Tobramycin	ND	S-predicted	S	Yes	30
	P089	14907817	Pseudomonas aeruginosa 96953	Pseudomonas aeruginosa	88.497% (5543808/6264404)	Piperacilin/Tazobactam	ND	Unpredicted	S	Unknown	16
						Imipenem	ND	Unpredicted	S	Unknown	2
						Meropenem	ND	Unpredicted	S	Unknown	2
						Aztreonam	ND	Unpredicted	R	Unknown	32
						Ceftazidime	ND	Unpredicted	S	Unknown	8
						Cefepime	ND	Unpredicted	S	Unknown	8
						Ciprofloxacin	ND	Unpredicted	S	Unknown	0.5
						Levofloxacin	ND	Unpredicted	S	Unknown	1
						Amikacin	ND	S-predicted	R	No	64
						Tobramycin	ND	S-predicted	R	No	32
	P090	40157017	Pseudomonas aeruginosa 96954	Pseudomonas aeruginosa	95.7638% (5999032/6264404	Piperacilin/Tazobactam	ND	Unpredicted	R	Unknown	>=128.0
						Imipenem	ND	Unpredicted	R	Unknown	>=16.0
						Meropenem	ND	Unpredicted	R	Unknown	>=16.0
						Aztreonam	ND	Unpredicted	R	Unknown	>=64.0
						Ceftazidime	ND	Unpredicted	R	Unknown	16
						Cefepime	ND	Unpredicted	R	Unknown	16
						Ciprofloxacin	PA_gyrA:248(C->T)	R-predicted	R	Yes	1
						Levofloxacin	PA_gyrA:248(C->T)	R-predicted	R	Yes	4
						Amikacin	ND	S-predicted	R	No	>=64.0
						Tobramycin	ND	S-predicted	S	Yes	<=1.0
	P091	22861051	Pseudomonas aeruginosa 96955	Pseudomonas aeruginosa	89.3454% (5596956/6264404)	Piperacilin/Tazobactam	ND	Unpredicted	S	Unknown	＜=4.0
						Imipenem	ND	Unpredicted	R	Unknown	4
						Meropenem	ND	Unpredicted	R	Unknown	4
						Aztreonam	ND	Unpredicted	S	Unknown	2
						Ceftazidime	ND	Unpredicted	S	Unknown	2
						Cefepime	ND	Unpredicted	R	Unknown	32
						Ciprofloxacin	ND	Unpredicted	S	Unknown	＜=0.25
						Levofloxacin	ND	Unpredicted	S	Unknown	0.5
						Amikacin	ND	S-predicted	S	Yes	＜=2.0
						Tobramycin	ND	S-predicted	S	Yes	＜=1.0
	P092	20414341	Pseudomonas aeruginosa 96956	Pseudomonas aeruginosa	95.6311% (5990718/6264404)	Piperacilin/Tazobactam	ND	Unpredicted	S	Unknown	5
						Imipenem	ND	Unpredicted	S	Unknown	2
						Meropenem	ND	Unpredicted	S	Unknown	1
						Aztreonam	ND	Unpredicted	R	Unknown	32
						Ceftazidime	ND	Unpredicted	S	Unknown	2
						Cefepime	ND	Unpredicted	S	Unknown	2
						Ciprofloxacin	ND	S-predicted	R	No	1
						Levofloxacin	ND	Unpredicted	R	Unknown	4
						Amikacin	ND	S-predicted	S	Unknown	＜=2.0
						Tobramycin	ND	S-predicted	S	Yes	＜=1
	P093	13887683	Pseudomonas aeruginosa 96957	Pseudomonas aeruginosa	96.9635% (6074183/6264404)	Piperacilin/Tazobactam	ND	Unpredicted	R	Unknown	＞=128.0
						Imipenem	PA_oprD_1332:High	R-predicted	R	Yes	＞=16.0
						Meropenem	PA_oprD_1332:High	R-predicted	R	Yes	＞=16.0
						Aztreonam	ND	Unpredicted	R	Unknown	＞=64.0
						Ceftazidime	ND	Unpredicted	R	Unknown	＞=64.0
						Cefepime	ND	Unpredicted	R	Unknown	＞=32.0
						Ciprofloxacin	ND	S-predicted	S	Yes	0.5
						Levofloxacin	ND	Unpredicted	R	Unknown	＞=8.0
						Amikacin	ND	S-predicted	S	Yes	＜=2.0
						Tobramycin	ND	S-predicted	S	Yes	＜=1.0
	P094	5418844	Pseudomonas aeruginosa 96958	Pseudomonas aeruginosa	93.6455% (5866330/6264404)	Piperacilin/Tazobactam	ND	Unpredicted	S	Unknown	<=4.0
						Imipenem	ND	Unpredicted	S	Unknown	2
						Meropenem	ND	Unpredicted	S	Unknown	<=0.25
						Aztreonam	ND	Unpredicted	S	Unknown	4
						Ceftazidime	ND	Unpredicted	S	Unknown	4
						Cefepime	ND	Unpredicted	S	Unknown	8
						Ciprofloxacin	PA_gyrA:248(C->T)	R-predicted	R	Yes	>=4.0
						Levofloxacin	PA_gyrA:248(C->T)	R-predicted	R	Yes	>=8.0
						Amikacin	ND	S-predicted	S	Yes	4
						Tobramycin	ND	S-predicted	S	Yes	<=1.0
	P095	46916993	Pseudomonas aeruginosa 96959	Pseudomonas aeruginosa	1.126% (70537/6264404)	Piperacilin/Tazobactam	KPC	R-predicted	R	Yes	32
						Imipenem	IMP; KPC	R-predicted	S	No	2
						Meropenem	IMP; KPC	R-predicted	S	No	2
						Aztreonam	KPC	R-predicted	R	Yes	>=64.0
						Ceftazidime	IMP; KPC	R-predicted	R	Yes	4
						Cefepime	IMP; KPC	R-predicted	S	No	8
						Ciprofloxacin	ND	Unpredicted	S	Unknown	0.5
						Levofloxacin	ND	Unpredicted	S	Unknown	1
						Amikacin	ND	Unpredicted	S	Unknown	<=2.0
						Tobramycin	ND	Unpredicted	S	Unknown	<=1.0
	P096	13764767	Pseudomonas aeruginosa 96960	Pseudomonas aeruginosa	95.5892% (5988094/6264404)	Piperacilin/Tazobactam	ND	Unpredicted	S	Unknown	34
						Imipenem	ND	Unpredicted	S	Unknown	26
						Meropenem	ND	Unpredicted	S	Unknown	34
						Aztreonam	ND	Unpredicted	S	Unknown	34
						Ceftazidime	ND	Unpredicted	R	Unknown	17
						Cefepime	ND	Unpredicted	S	Unknown	/
						Ciprofloxacin	ND	S-predicted	S	Yes	32
						Levofloxacin	ND	Unpredicted	S	Unknown	25
						Amikacin	ND	S-predicted	S	Yes	18
						Tobramycin	ND	S-predicted	S	Yes	19
	P097	75520821	Pseudomonas aeruginosa 96961	Pseudomonas aeruginosa	8.7363% (547278/6264404)	Piperacilin/Tazobactam	ND	Unpredicted	S	Unknown	8
						Imipenem	ND	Unpredicted	S	Unknown	2
						Meropenem	ND	Unpredicted	S	Unknown	0.5
						Aztreonam	ND	Unpredicted	S	Unknown	8
						Ceftazidime	ND	Unpredicted	S	Unknown	2
						Cefepime	ND	Unpredicted	S	Unknown	2
						Ciprofloxacin	ND	R-predicted	S	No	＜=0.25
						Levofloxacin	ND	Unpredicted	S	Unknown	/
						Amikacin	ND	Unpredicted	S	Unknown	<=2.0
						Tobramycin	PA_TOB_gpa_M6	R-predicted	S	No	＜=1.0
	P098	79007203	Pseudomonas aeruginosa 96962	Pseudomonas aeruginosa	3.1069% (194630/6264404)	Piperacilin/Tazobactam	ND	Unpredicted	R	Unknown	＞=128.0
						Imipenem	OXA-1 family;DIM-1	R-predicted	R	Yes	＞=16.0
						Meropenem	OXA-1 family;DIM-1	R-predicted	R	Yes	＞=16.0
						Aztreonam	ND	Unpredicted	R	Unknown	16
						Ceftazidime	OXA-1 family;DIM-1	R-predicted	R	Yes	＞=64.0
						Cefepime	OXA-1 family;DIM-1	R-predicted	R	Yes	＞=32.0
						Ciprofloxacin	ND	Unpredicted	R	Unknown	2
						Levofloxacin	AAC(6')-Ib'	R-predicted	R	Unknown	/
						Amikacin	ND	Unpredicted	S	Unknown	＜=2.0
						Tobramycin	AAC(6')-Ib'	Unpredicted	R	Unknown	＞=16.0
	P099	74259637	Pseudomonas aeruginosa 96963	Pseudomonas aeruginosa	91.0506% (5703775/6264404)	Piperacilin/Tazobactam	ND	Unpredicted	S	Unknown	8
						Imipenem	PA_oprD_1326:1295(T->C)	R-predicted	R	Yes	＞=16.0
						Meropenem	PA_oprD_1326:1295(T->C)	R-predicted	R	Yes	4
						Aztreonam	ND	Unpredicted	S	Unknown	4
						Ceftazidime	ND	Unpredicted	S	Unknown	2
						Cefepime	ND	Unpredicted	S	Unknown	2
						Ciprofloxacin	ND	Unpredicted	S	Unknown	＜=0.25
						Levofloxacin	ND	Unpredicted	S	Unknown	0.5
						Amikacin	ND	S-predicted	S	Yes	＜=2.0
						Tobramycin	ND	S-predicted	S	Yes	＜=1.0
	P100	22015109	Pseudomonas aeruginosa 96964	Pseudomonas aeruginosa	77.3047% (4842678/6264404)	Piperacilin/Tazobactam	ND	Unpredicted	S	Unknown	＜=4.0
						Imipenem	ND	Unpredicted	S	Unknown	1
						Meropenem	ND	Unpredicted	S	Unknown	<=0.25
						Aztreonam	ND	Unpredicted	R	Unknown	16
						Ceftazidime	ND	Unpredicted	S	Unknown	2
						Cefepime	ND	Unpredicted	S	Unknown	2
						Ciprofloxacin	ND	Unpredicted	S	Unknown	＜=0.25
						Levofloxacin	ND	Unpredicted	S	Unknown	0.5
						Amikacin	ND	S-predicted	S	Unknown	8
						Tobramycin	ND	S-predicted	S	Yes	＜=1.0
	P101	15206820	Pseudomonas aeruginosa 96965	Pseudomonas aeruginosa	96.1029% (6020275/6264404)	Piperacilin/Tazobactam	ND	Unpredicted	S	Unknown	8
						Imipenem	PA_oprD_1332:High; PA_oprD_1326:High	R-predicted	R	Yes	8
						Meropenem	PA_oprD_1332:High; PA_oprD_1326:High	R-predicted	R	Yes	>=16.0
						Aztreonam	ND	Unpredicted	R	Unknown	16
						Ceftazidime	ND	Unpredicted	S	Unknown	8
						Cefepime	ND	Unpredicted	S	Unknown	4
						Ciprofloxacin	ND	S-predicted	S	Yes	<=0.25
						Levofloxacin	ND	Unpredicted	S	Unknown	1
						Amikacin	ND	S-predicted	S	Yes	<=2
						Tobramycin	ND	S-predicted	S	Yes	<=1

## Sheet: sTable 3
	Supplementary Table 3. Performance of mNGS-based AST (at bacterium-specific level)
	Bacteria	Antibacterials	True resistance (n)	Major Error (n)	Unpredicted-S (n)	True susceptibility (n)	Very Major Error (n)	Unpredicted-R/I (n)	VME-rate	ME-rate	Accuracy	Positive Predictive Value	Negative Predictive Value	Predictable ratio
														Overall	In R/I-Samples	In S-Samples
	Acinetobacter baumannii	Overall	426	20	82	4	7	46	0.0161663	0.833333	0.940919	0.955157	0.363636	0.7812	0.903967	0.226415
	Klebsiella pneumoniae	Overall	304	9	80	21	5	49	0.0161812	0.3	0.958702	0.971246	0.807692	0.7244	0.863128	0.272727
	Pseudomonas aeruginosa	Overall	19	4	89	35	6	47	0.24	0.102564	0.84375	0.826087	0.853659	0.32	0.347222	0.304688
	Escherichia coli	Overall	39	5	28	16	0	17	0	0.238095	0.916667	0.886364	1	0.5714	0.696429	0.428571
	Staphylococcus aureus	Overall	34	5	20	32	0	8	0	0.135135	0.929577	0.871795	1	0.7172	0.809524	0.649123
	Overall	Overall	822	43	299	108	18	167	0.0214286	0.284768	0.938446	0.950289	0.857143	0.680165	0.834161	0.335556

## Sheet: sTable 4
	Supplementary Table 4. Performance of mNGS-based AST (at the antibacterial-specific level)
	Bacteria	Antibacterials	True resistance (n)	Major Error (n)	Unpredicted-S (n)	True susceptibility (n)	Very Major Error (n)	Unpredicted-R/I (n)	VME-rate	ME-rate	Accuracy	Positive Predictive Value	Negative Predictive Value	Predictable ratio
														Overall	In R/I-Samples	In S-Samples
	Overall	Amikacin	51	7	22	17	3	2	0.0555556	0.291667	0.871795	0.87931	0.85	0.764706	0.964286	0.521739
		Ampicillin	4	0	0	0	0	3	0	/	1	1	/	0.571429	0.571429	/
		Ampicillin/Sulbactam	27	1	1	0	1	16	0.0357143	1	0.931034	0.964286	0	0.630435	0.636364	0.5
		Aztreonam	33	0	16	0	0	14	0	/	1	1	/	0.52381	0.702128	0
		Cefazolin	5	0	0	0	0	2	0	/	1	1	/	0.714286	0.714286	/
		Cefepime	68	1	13	5	1	14	0.0144928	0.166667	0.973333	0.985507	0.833333	0.735294	0.831325	0.315789
		Cefoperazone/Sulbactam	60	7	1	4	2	1	0.0322581	0.636364	0.876712	0.895522	0.666667	0.973333	0.984127	0.916667
		Ceftazidime	74	0	20	1	0	7	0	0	1	1	1	0.735294	0.91358	0.047619
		Ciprofloxacin	65	1	15	11	2	19	0.0298507	0.0833333	0.962025	0.984848	0.846154	0.699115	0.77907	0.444444
		Clindamycin	9	2	0	0	0	0	0	1	0.818182	0.818182	/	1	1	1
		Colistin	0	1	75	4	0	2	/	0.2	0.8	0	1	0.0609756	0	0.0625
		Doxycycline	26	1	2	0	6	4	0.1875	1	0.787879	0.962963	0	0.846154	0.888889	0.333333
		Erythromycin	10	1	0	0	0	0	0	1	0.909091	0.909091	/	1	1	1
		Gentamicin	0	0	4	5	0	2	/	0	1	/	1	0.454545	0	0.555556
		Imipenem	68	3	13	9	1	8	0.0144928	0.25	0.950617	0.957746	0.9	0.794118	0.896104	0.48
		Levofloxacin	64	1	17	6	0	25	0	0.142857	0.985915	0.984615	1	0.628319	0.719101	0.291667
		Meropenem	68	3	13	9	1	8	0.0144928	0.25	0.950617	0.957746	0.9	0.794118	0.896104	0.48
		Minocycline	9	3	16	0	0	11	0	1	0.75	0.75	/	0.307692	0.45	0.157895
		Oxacillin	5	0	1	4	0	1	0	0	1	1	1	0.818182	0.833333	0.8
		Penicillin	9	1	0	0	0	1	0	1	0.9	0.9	/	0.909091	0.9	1
		Piperacillin/Tazobactam	67	0	20	0	0	15	0	/	1	1	/	0.656863	0.817073	0
		Tetracycline	0	0	3	4	0	4	/	0	1	/	1	0.363636	0	0.571429
		Tobramycin	61	5	9	21	1	5	0.016129	0.192308	0.931818	0.924242	0.954545	0.862745	0.925373	0.742857
		Trimethoprim/Sulfamethoxazole	39	5	34	1	0	3	0	0.833333	0.888889	0.886364	1	0.54878	0.928571	0.15
		Vancomycin	0	0	4	7	0	0	/	0	1	/	1	0.636364	/	0.636364
	Overall	Overall	822	43	299	108	18	167	0.0214286	0.284768	0.938446	0.950289	0.857143	0.680165	0.834161	0.335556

## Sheet: sTable 5
	Supplementary Table 5. Time Efficiency of mNGS-based AST
	Bacteria	Strains (n)	Turnaround time of mNGS-based AST (day)	Turnaround time of culture-based AST (day)	t-value	P-value
	Acinetobacter baumannii	39	1.05 ± 0.22	2.38 ± 0.49	-15.39	0
	Klebsiella pneumoniae	36	1.17 ± 0.38	3.06 ± 0.23	-25.55	0
	Pseudomonas aeruginosa	20	1.20 ± 0.41	3.20 ± 0.41	-15.41	0
	Escherichia coli	7	1.00 ± 0.00	2.86 ± 0.69	-7.12	0
	Staphylococcus aureus	11	1.18 ± 0.41	2.73 ± 0.79	-5.8	0
	Overall	113	1.12 ± 0.33	2.81 ± 0.57	-27.31	0

## Sheet: Abbreviations
	Abbreviation List
	Category	Abbreviation	Full Name
	Bacteria	AB	Acinetobacter baumannii
	Bacteria	KP	Klebsiella pneumoniae
	Bacteria	PA	Pseudomonas aeruginosa
	Bacteria	EC	Escherichia coli
	Bacteria	SA	Staphylococcus aureus
	Antibacterial	AMK	Amikacin
	Antibacterial	AMP	Ampicillin
	Antibacterial	AZT	Aztreonam
	Antibacterial	CAZ	Ceftazidime
	Antibacterial	CC	Clindamycin
	Antibacterial	CFZ	Cefazolin
	Antibacterial	CIP	Ciprofloxacin
	Antibacterial	CL	Colistin
	Antibacterial	CPM	Cefepime
	Antibacterial	CSL	Cefoperazone/Sulbactam
	Antibacterial	DOX	Doxycycline
	Antibacterial	ERY	Erythromycin
	Antibacterial	GEN	Gentamicin
	Antibacterial	IMP	Imipenem
	Antibacterial	LVX	Levofloxacin
	Antibacterial	MEM	Meropenem
	Antibacterial	MIN	Minocycline
	Antibacterial	OXA	Oxacillin
	Antibacterial	PEN	Penicillin
	Antibacterial	SAM	Ampicillin/Sulbactam
	Antibacterial	SXT	Trimethoprim/Sulfamethoxazole
	Antibacterial	TET	Tetracycline
	Antibacterial	TOB	Tobramycin
	Antibacterial	TZP	Piperacillin/Tazobactam
	Antibacterial	VAN	Vancomycin
